# Supplementary material for: Long noncoding RNA Linc01612 represses hepatocellular carcinoma progression by regulating miR-494/ATF3/p53 axis and promoting ubiquitination of YBX1
Source: Int J Biol Sci. 2022 Apr 11;18(7):2932–48. doi: 10.7150/ijbs.69514 (PMC9066125; doi:10.7150/ijbs.69514)
Supplement: Supplementary file 2 — Supplementary table 1. [file ijbsv18p2932s2.xlsx]

## Sheet: Sheet1
Table S1. Sequences information used in this study.
Name	Sequence
Linc01612 Forward	GTGCTCTTGTGATTGTGACTGA
Linc01613 Reverse	GTTGCTCTCCTGCTTGTATGTA
ATF3 Forward	TCAAGAACGAGAAGCAGCATT
ATF3 Reverse	CTAGAGGTACACAGGAAGACAG
YBX1 Forward	GACCGACCAGACTCTCATCC
YBX1 Reverse	TCACCAACCTCCATGTTCCT
GAPDH Forward	GTCTCCTCTGACTTCAACAGCG
GAPDH Reverse	ACCACCCTGTTGCTGTAGCCAA
U6 Forward	CTCGCTTCGGCAGCACA
U6 Reverse	AACGCTTCACGAATTTGCGT
Linc01612-siRNA #1	GCTGGAGAAACCTCTCAAATT
Linc01612-siRNA #2	GACCCTTTGACTCTTTGAATT
Linc01612-siRNA #3	GCTTCACTCTAACGTTTGTTT
Linc01612-siRNA-Control	TTCTCCGAACGTGTCACGT
siATF3 #1	CCGCCTTTCATCTGGATTCTA
siATF3 #2	GCTGAACTGAAGGCTCAGATT
Linc01612 probes for FISH	CAGAAAATTTCTCAGCAACGCACAT
	CTTGAATTTGAGAGGTTTCTCCAGC
	CAATTTGCTTTACGCTTTCTTGAAT
