# Supplementary material for: Long noncoding RNA Linc01612 represses hepatocellular carcinoma progression by regulating miR-494/ATF3/p53 axis and promoting ubiquitination of YBX1
Source: Int J Biol Sci. 2022 Apr 11;18(7):2932–48. doi: 10.7150/ijbs.69514 (PMC9066125; doi:10.7150/ijbs.69514)
Supplement: Supplementary file 3 — Supplementary table 2. [file ijbsv18p2932s3.xlsx]

## Sheet: Sheet1
Table S2.Primary antibodies used in this study
Antibody	Application	Company
ATF3(A1852)	1:1000 for WB	Abclonal
P53(A5761)	1:3000 for WB	Abclonal
P53(ab227655)	1:100 for IHC	Abcam
p-P53(#9286)	1:500 for WB	Cell Signaling Technology
P21(10355-1-AP)	1:1000 for WB	Proteintech
P21(NBP2-29463)	1:200 for IHC	Novus
BCL2(12789-1-AP)	1:2000 for WB	Proteintech
BCL2(AF6139)	1:200 for IHC	Affinity
c-caspase3(#9661)	1:1000 for WB; 1:100 for IHC	Cell Signaling Technology
YBX1(20339-1-AP)	1:1000 for WB; 1:50 for RIP; 1:100 for IF; 1:300 for IHC	Proteintech
p-YBX1(ab138654)	1:1000 for WB	Abcam
Snail(A5243)	1:1000 for WB	Abclonal
Snail(NBP2-27293)	1:100 for IHC	Novus
c-Myc(10828-1-AP)	1:2000 for WB	Proteintech
c-Myc((ab32072)	1:100 for IHC	Abcam
Ki67(NBP2-22112)	1:500 for IHC	Novus
HA(#66006-2-Ig)	1:10000 for WB	Proteintech
HA(#3724)	1:1000 for WB	Cell Signaling Technology
Flag (AE005)	1:2000 for WB; 1:50 for IP	Abclonal
GAPDH(60004-1-Ig )	1:5000 for WB	Proteintech
