# Supplementary material for: Long noncoding RNA Linc01612 represses hepatocellular carcinoma progression by regulating miR-494/ATF3/p53 axis and promoting ubiquitination of YBX1
Source: Int J Biol Sci. 2022 Apr 11;18(7):2932–48. doi: 10.7150/ijbs.69514 (PMC9066125; doi:10.7150/ijbs.69514)
Supplement: Supplementary file 4 — Supplementary table 3. [file ijbsv18p2932s4.xlsx]

## Sheet: Sheet1
Table S3. The potential Linc01612-interacting proteins identified by mass spectrometry
prot_hit_num	prot_acc	prot_desc	prot_score	prot_mass	prot_matches	prot_matches_sig	prot_sequences	prot_sequences_sig	prot_cover	prot_pi	emPAI
1	sp|P06733|ENOA_HUMAN	Alpha-enolase OS=Homo sapiens OX=9606 GN=ENO1 PE=1 SV=2	6529	47481	143	143	8	8	22.4	7.01	1.56
2	sp|P07437|TBB5_HUMAN	Tubulin beta chain OS=Homo sapiens OX=9606 GN=TUBB PE=1 SV=2	1601	50095	61	61	9	9	21.2	4.78	1.44
3	sp|Q13509|TBB3_HUMAN	Tubulin beta-3 chain OS=Homo sapiens OX=9606 GN=TUBB3 PE=1 SV=2	1510	50856	57	57	8	8	18.2	4.83	1.26
4	sp|Q9BQE3|TBA1C_HUMAN	Tubulin alpha-1C chain OS=Homo sapiens OX=9606 GN=TUBA1C PE=1 SV=1	1485	50548	43	43	10	10	26.9	4.96	1.42
5	sp|Q9BVA1|TBB2B_HUMAN	Tubulin beta-2B chain OS=Homo sapiens OX=9606 GN=TUBB2B PE=1 SV=1	1467	50377	54	54	6	6	12.4	4.78	0.88
6	sp|P60709|ACTB_HUMAN	Actin, cytoplasmic 1 OS=Homo sapiens OX=9606 GN=ACTB PE=1 SV=1	1251	42052	43	43	12	12	41.3	5.29	5.14
7	sp|P04350|TBB4A_HUMAN	Tubulin beta-4A chain OS=Homo sapiens OX=9606 GN=TUBB4A PE=1 SV=2	1113	50010	46	46	8	8	18.5	4.78	1.15
8	sp|P04264|K2C1_HUMAN	Keratin, type II cytoskeletal 1 OS=Homo sapiens OX=9606 GN=KRT1 PE=1 SV=6	1006	66170	28	28	20	20	31.1	8.15	2.7
9	sp|P06576|ATPB_HUMAN	ATP synthase subunit beta, mitochondrial OS=Homo sapiens OX=9606 GN=ATP5F1B PE=1 SV=3	930	56525	20	20	7	7	20.6	5.26	1.21
10	sp|Q96L21|RL10L_HUMAN	60S ribosomal protein L10-like OS=Homo sapiens OX=9606 GN=RPL10L PE=1 SV=3	917	24959	53	53	4	4	17.3	10.03	1.41
11	sp|P35579|MYH9_HUMAN	Myosin-9 OS=Homo sapiens OX=9606 GN=MYH9 PE=1 SV=4	817	227646	20	20	13	13	8.7	5.5	0.29
12	sp|Q15149|PLEC_HUMAN	Plectin OS=Homo sapiens OX=9606 GN=PLEC PE=1 SV=3	769	533462	29	29	24	24	5.3	5.74	0.19
13	sp|P62736|ACTA_HUMAN	Actin, aortic smooth muscle OS=Homo sapiens OX=9606 GN=ACTA2 PE=1 SV=1	587	42381	23	23	7	7	18.3	5.23	1.65
14	sp|P61247|RS3A_HUMAN	40S ribosomal protein S3a OS=Homo sapiens OX=9606 GN=RPS3A PE=1 SV=2	534	30154	13	13	4	4	16.7	9.75	0.69
15	sp|Q9BUF5|TBB6_HUMAN	Tubulin beta-6 chain OS=Homo sapiens OX=9606 GN=TUBB6 PE=1 SV=1	503	50281	19	19	4	4	9.9	4.77	0.37
16	sp|P13645|K1C10_HUMAN	Keratin, type I cytoskeletal 10 OS=Homo sapiens OX=9606 GN=KRT10 PE=1 SV=6	494	59020	17	17	14	14	23.1	5.13	1.51
17	sp|Q14204|DYHC1_HUMAN	Cytoplasmic dynein 1 heavy chain 1 OS=Homo sapiens OX=9606 GN=DYNC1H1 PE=1 SV=5	490	534809	18	18	17	17	3.7	6.01	0.11
18	sp|P35527|K1C9_HUMAN	Keratin, type I cytoskeletal 9 OS=Homo sapiens OX=9606 GN=KRT9 PE=1 SV=3	427	62255	18	18	12	12	24.2	5.14	0.95
19	sp|P08779|K1C16_HUMAN	Keratin, type I cytoskeletal 16 OS=Homo sapiens OX=9606 GN=KRT16 PE=1 SV=4	412	51578	11	11	8	8	14.2	4.99	0.98
20	sp|P62753|RS6_HUMAN	40S ribosomal protein S6 OS=Homo sapiens OX=9606 GN=RPS6 PE=1 SV=1	408	28834	10	10	5	5	18.1	10.85	1.67
21	sp|P08238|HS90B_HUMAN	Heat shock protein HSP 90-beta OS=Homo sapiens OX=9606 GN=HSP90AB1 PE=1 SV=4	402	83554	12	12	7	7	11.6	4.97	0.41
22	sp|P02533|K1C14_HUMAN	Keratin, type I cytoskeletal 14 OS=Homo sapiens OX=9606 GN=KRT14 PE=1 SV=4	397	51872	12	12	10	10	18.6	5.09	1.09
23	sp|P68366|TBA4A_HUMAN	Tubulin alpha-4A chain OS=Homo sapiens OX=9606 GN=TUBA4A PE=1 SV=1	380	50634	14	14	7	7	19	4.95	1
24	sp|P52272|HNRPM_HUMAN	Heterogeneous nuclear ribonucleoprotein M OS=Homo sapiens OX=9606 GN=HNRNPM PE=1 SV=3	368	77749	13	13	6	6	9.3	8.84	0.64
25	sp|P23396|RS3_HUMAN	40S ribosomal protein S3 OS=Homo sapiens OX=9606 GN=RPS3 PE=1 SV=2	365	26842	12	12	6	6	22.6	9.68	1.02
26	sp|P25705|ATPA_HUMAN	ATP synthase subunit alpha, mitochondrial OS=Homo sapiens OX=9606 GN=ATP5F1A PE=1 SV=1	364	59828	13	13	7	7	13.6	9.16	0.62
27	sp|P62263|RS14_HUMAN	40S ribosomal protein S14 OS=Homo sapiens OX=9606 GN=RPS14 PE=1 SV=3	348	16434	9	9	5	5	30.5	10.07	3.48
28	sp|P11142|HSP7C_HUMAN	Heat shock cognate 71 kDa protein OS=Homo sapiens OX=9606 GN=HSPA8 PE=1 SV=1	346	71082	9	9	8	8	12.5	5.37	0.44
29	sp|P62241|RS8_HUMAN	40S ribosomal protein S8 OS=Homo sapiens OX=9606 GN=RPS8 PE=1 SV=2	344	24475	12	12	8	8	38.5	10.32	2.17
30	sp|P27708|PYR1_HUMAN	CAD protein OS=Homo sapiens OX=9606 GN=CAD PE=1 SV=3	329	245167	9	9	7	7	4.4	6.02	0.11
31	sp|P49756|RBM25_HUMAN	RNA-binding protein 25 OS=Homo sapiens OX=9606 GN=RBM25 PE=1 SV=3	300	100467	8	8	4	4	6	6.06	0.21
32	sp|P35998|PRS7_HUMAN	26S proteasome regulatory subunit 7 OS=Homo sapiens OX=9606 GN=PSMC2 PE=1 SV=3	291	49002	7	7	4	4	10.6	5.71	0.48
33	sp|Q9NY65|TBA8_HUMAN	Tubulin alpha-8 chain OS=Homo sapiens OX=9606 GN=TUBA8 PE=1 SV=1	285	50746	13	13	6	6	15.6	4.94	0.76
34	sp|P67809|YBOX1_HUMAN	Y-box-binding protein 1 OS=Homo sapiens OX=9606 GN=YBX1 PE=1 SV=3	269	35903	7	7	4	4	29.6	9.87	0.56
35	sp|P46940|IQGA1_HUMAN	Ras GTPase-activating-like protein IQGAP1 OS=Homo sapiens OX=9606 GN=IQGAP1 PE=1 SV=1	267	189761	7	7	6	6	3.9	6.08	0.13
36	sp|P39023|RL3_HUMAN	60S ribosomal protein L3 OS=Homo sapiens OX=9606 GN=RPL3 PE=1 SV=2	236	46365	10	10	4	4	11.2	10.19	0.51
37	sp|Q13085|ACACA_HUMAN	Acetyl-CoA carboxylase 1 OS=Homo sapiens OX=9606 GN=ACACA PE=1 SV=2	233	267095	8	8	8	8	4	5.95	0.1
38	sp|Q9H9J2|RM44_HUMAN	39S ribosomal protein L44, mitochondrial OS=Homo sapiens OX=9606 GN=MRPL44 PE=1 SV=1	223	37854	3	3	1	1	5.7	8.64	0.18
39	sp|P36578|RL4_HUMAN	60S ribosomal protein L4 OS=Homo sapiens OX=9606 GN=RPL4 PE=1 SV=5	222	47953	6	6	4	4	12.4	11.07	0.49
40	sp|P62195|PRS8_HUMAN	26S proteasome regulatory subunit 8 OS=Homo sapiens OX=9606 GN=PSMC5 PE=1 SV=1	214	45768	5	5	4	4	14	7.11	0.42
41	sp|P08865|RSSA_HUMAN	40S ribosomal protein SA OS=Homo sapiens OX=9606 GN=RPSA PE=1 SV=4	209	32947	4	4	2	2	8.5	4.79	0.33
42	sp|P49411|EFTU_HUMAN	Elongation factor Tu, mitochondrial OS=Homo sapiens OX=9606 GN=TUFM PE=1 SV=2	208	49852	5	5	4	4	10.4	7.26	0.38
43	sp|O43837|IDH3B_HUMAN	Isocitrate dehydrogenase [NAD] subunit beta, mitochondrial OS=Homo sapiens OX=9606 GN=IDH3B PE=1 SV=2	194	42442	4	4	3	3	9.1	8.64	0.35
44	sp|P48668|K2C6C_HUMAN	Keratin, type II cytoskeletal 6C OS=Homo sapiens OX=9606 GN=KRT6C PE=1 SV=3	186	60273	7	7	7	7	12.6	8.09	0.45
45	sp|O75694|NU155_HUMAN	Nuclear pore complex protein Nup155 OS=Homo sapiens OX=9606 GN=NUP155 PE=1 SV=1	180	156697	4	4	3	3	2.4	5.78	0.09
46	sp|Q14498|RBM39_HUMAN	RNA-binding protein 39 OS=Homo sapiens OX=9606 GN=RBM39 PE=1 SV=2	178	59628	3	3	3	3	7.4	10.1	0.17
47	sp|Q9UBF2|COPG2_HUMAN	Coatomer subunit gamma-2 OS=Homo sapiens OX=9606 GN=COPG2 PE=1 SV=1	178	98700	4	4	4	4	5.4	5.56	0.14
48	sp|Q14671|PUM1_HUMAN	Pumilio homolog 1 OS=Homo sapiens OX=9606 GN=PUM1 PE=1 SV=3	175	127079	3	3	3	3	4	6.35	0.08
49	sp|P57678|GEMI4_HUMAN	Gem-associated protein 4 OS=Homo sapiens OX=9606 GN=GEMIN4 PE=1 SV=2	175	121728	23	23	1	1	1.6	5.7	0.05
50	sp|P16615|AT2A2_HUMAN	Sarcoplasmic/endoplasmic reticulum calcium ATPase 2 OS=Homo sapiens OX=9606 GN=ATP2A2 PE=1 SV=1	172	116336	6	6	6	6	7.3	5.23	0.18
51	sp|P07900|HS90A_HUMAN	Heat shock protein HSP 90-alpha OS=Homo sapiens OX=9606 GN=HSP90AA1 PE=1 SV=5	172	85006	7	7	6	6	8.7	4.94	0.25
52	sp|P05023|AT1A1_HUMAN	Sodium/potassium-transporting ATPase subunit alpha-1 OS=Homo sapiens OX=9606 GN=ATP1A1 PE=1 SV=1	169	114135	5	5	4	4	3.8	5.33	0.12
53	sp|P02538|K2C6A_HUMAN	Keratin, type II cytoskeletal 6A OS=Homo sapiens OX=9606 GN=KRT6A PE=1 SV=3	169	60293	7	7	7	7	12.6	8.09	0.45
54	sp|P35908|K22E_HUMAN	Keratin, type II cytoskeletal 2 epidermal OS=Homo sapiens OX=9606 GN=KRT2 PE=1 SV=2	169	65678	7	7	7	7	12.4	8.07	0.41
55	sp|P50570|DYN2_HUMAN	Dynamin-2 OS=Homo sapiens OX=9606 GN=DNM2 PE=1 SV=2	167	98345	6	6	4	4	4.8	7.04	0.14
56	sp|Q9BZE4|NOG1_HUMAN	Nucleolar GTP-binding protein 1 OS=Homo sapiens OX=9606 GN=GTPBP4 PE=1 SV=3	165	74317	4	4	4	4	8	9.52	0.19
57	sp|P55060|XPO2_HUMAN	Exportin-2 OS=Homo sapiens OX=9606 GN=CSE1L PE=1 SV=3	164	111145	4	4	4	4	4.3	5.51	0.09
58	sp|Q9UPQ3|AGAP1_HUMAN	Arf-GAP with GTPase, ANK repeat and PH domain-containing protein 1 OS=Homo sapiens OX=9606 GN=AGAP1 PE=1 SV=4	164	95381	3	3	3	3	4.9	8.18	0.11
59	sp|Q07954|LRP1_HUMAN	Prolow-density lipoprotein receptor-related protein 1 OS=Homo sapiens OX=9606 GN=LRP1 PE=1 SV=2	162	523150	8	8	8	8	2	5.16	0.05
60	sp|Q6NZI2|CAVN1_HUMAN	Caveolae-associated protein 1 OS=Homo sapiens OX=9606 GN=CAVIN1 PE=1 SV=1	162	43450	3	3	2	2	9	5.51	0.25
61	sp|P62917|RL8_HUMAN	60S ribosomal protein L8 OS=Homo sapiens OX=9606 GN=RPL8 PE=1 SV=2	162	28235	6	6	4	4	16.7	11.03	0.75
62	sp|P61289|PSME3_HUMAN	Proteasome activator complex subunit 3 OS=Homo sapiens OX=9606 GN=PSME3 PE=1 SV=1	161	29602	3	3	2	2	8.7	5.69	0.38
63	sp|O94964|SOGA1_HUMAN	Protein SOGA1 OS=Homo sapiens OX=9606 GN=SOGA1 PE=1 SV=2	161	161201	5	5	5	5	3.9	6.08	0.11
64	sp|P17844|DDX5_HUMAN	Probable ATP-dependent RNA helicase DDX5 OS=Homo sapiens OX=9606 GN=DDX5 PE=1 SV=1	161	69618	6	6	5	5	7	9.06	0.32
65	sp|P62269|RS18_HUMAN	40S ribosomal protein S18 OS=Homo sapiens OX=9606 GN=RPS18 PE=1 SV=3	160	17708	7	7	4	4	18.4	10.99	1.39
66	sp|P55786|PSA_HUMAN	Puromycin-sensitive aminopeptidase OS=Homo sapiens OX=9606 GN=NPEPPS PE=1 SV=2	160	103895	4	4	4	4	5.2	5.49	0.13
67	sp|P17858|PFKAL_HUMAN	ATP-dependent 6-phosphofructokinase, liver type OS=Homo sapiens OX=9606 GN=PFKL PE=1 SV=6	160	85762	6	6	4	4	5.3	7.26	0.25
68	sp|P51116|FXR2_HUMAN	Fragile X mental retardation syndrome-related protein 2 OS=Homo sapiens OX=9606 GN=FXR2 PE=1 SV=2	159	74520	3	3	3	3	6.2	5.95	0.14
69	sp|P78371|TCPB_HUMAN	T-complex protein 1 subunit beta OS=Homo sapiens OX=9606 GN=CCT2 PE=1 SV=4	159	57794	2	2	2	2	6.4	6.01	0.12
70	sp|P49368|TCPG_HUMAN	T-complex protein 1 subunit gamma OS=Homo sapiens OX=9606 GN=CCT3 PE=1 SV=4	157	61066	3	3	3	3	6.1	6.1	0.17
71	sp|Q14974|IMB1_HUMAN	Importin subunit beta-1 OS=Homo sapiens OX=9606 GN=KPNB1 PE=1 SV=2	157	98420	4	4	4	4	6.1	4.68	0.14
72	sp|Q9Y285|SYFA_HUMAN	Phenylalanine--tRNA ligase alpha subunit OS=Homo sapiens OX=9606 GN=FARSA PE=1 SV=3	156	57585	3	3	3	3	7.5	7.31	0.18
73	sp|Q93008|USP9X_HUMAN	Probable ubiquitin carboxyl-terminal hydrolase FAF-X OS=Homo sapiens OX=9606 GN=USP9X PE=1 SV=4	156	293699	5	5	5	5	1.9	5.52	0.06
74	sp|P62333|PRS10_HUMAN	26S proteasome regulatory subunit 10B OS=Homo sapiens OX=9606 GN=PSMC6 PE=1 SV=1	151	44430	6	6	4	4	12.1	7.1	0.54
75	sp|Q9UHX1|PUF60_HUMAN	Poly(U)-binding-splicing factor PUF60 OS=Homo sapiens OX=9606 GN=PUF60 PE=1 SV=1	151	60009	4	4	3	3	6.6	5.19	0.24
76	sp|Q86VS8|HOOK3_HUMAN	Protein Hook homolog 3 OS=Homo sapiens OX=9606 GN=HOOK3 PE=1 SV=2	150	83474	3	3	3	3	5.3	5.12	0.12
77	sp|P24928|RPB1_HUMAN	DNA-directed RNA polymerase II subunit RPB1 OS=Homo sapiens OX=9606 GN=POLR2A PE=1 SV=2	149	218408	2	2	2	2	1.5	7.02	0.03
78	sp|Q07065|CKAP4_HUMAN	Cytoskeleton-associated protein 4 OS=Homo sapiens OX=9606 GN=CKAP4 PE=1 SV=2	146	66097	2	2	2	2	2.3	5.63	0.1
79	sp|P39656|OST48_HUMAN	Dolichyl-diphosphooligosaccharide--protein glycosyltransferase 48 kDa subunit OS=Homo sapiens OX=9606 GN=DDOST PE=1 SV=4	144	50940	3	3	3	3	8.1	6.09	0.21
80	sp|Q92616|GCN1_HUMAN	eIF-2-alpha kinase activator GCN1 OS=Homo sapiens OX=9606 GN=GCN1 PE=1 SV=6	141	294967	3	3	3	3	1.3	7.29	0.03
81	sp|Q00610|CLH1_HUMAN	Clathrin heavy chain 1 OS=Homo sapiens OX=9606 GN=CLTC PE=1 SV=5	141	193260	2	2	2	2	1.9	5.48	0.03
82	sp|P27105|STOM_HUMAN	Stomatin OS=Homo sapiens OX=9606 GN=STOM PE=1 SV=3	140	31882	2	2	2	2	9.4	7.71	0.22
83	sp|P08237|PFKAM_HUMAN	ATP-dependent 6-phosphofructokinase, muscle type OS=Homo sapiens OX=9606 GN=PFKM PE=1 SV=2	138	85984	6	6	4	4	5.5	8.23	0.25
84	sp|Q06210|GFPT1_HUMAN	Glutamine--fructose-6-phosphate aminotransferase [isomerizing] 1 OS=Homo sapiens OX=9606 GN=GFPT1 PE=1 SV=3	137	79555	3	3	3	3	4.7	6.66	0.13
85	sp|Q16630|CPSF6_HUMAN	Cleavage and polyadenylation specificity factor subunit 6 OS=Homo sapiens OX=9606 GN=CPSF6 PE=1 SV=2	136	59344	3	3	2	2	4	6.66	0.18
86	sp|O14950|ML12B_HUMAN	Myosin regulatory light chain 12B OS=Homo sapiens OX=9606 GN=MYL12B PE=1 SV=2	134	19824	4	4	4	4	17.4	4.71	0.87
87	sp|P53618|COPB_HUMAN	Coatomer subunit beta OS=Homo sapiens OX=9606 GN=COPB1 PE=1 SV=3	134	108214	4	4	3	3	3.6	5.72	0.13
88	sp|Q7L014|DDX46_HUMAN	Probable ATP-dependent RNA helicase DDX46 OS=Homo sapiens OX=9606 GN=DDX46 PE=1 SV=2	133	117803	1	1	1	1	1.6	9.33	0.03
89	sp|Q96QK1|VPS35_HUMAN	Vacuolar protein sorting-associated protein 35 OS=Homo sapiens OX=9606 GN=VPS35 PE=1 SV=2	133	92447	2	2	2	2	3.3	5.32	0.07
90	sp|Q96C19|EFHD2_HUMAN	EF-hand domain-containing protein D2 OS=Homo sapiens OX=9606 GN=EFHD2 PE=1 SV=1	131	26794	3	3	3	3	9.6	5.15	0.42
91	sp|Q6PKG0|LARP1_HUMAN	La-related protein 1 OS=Homo sapiens OX=9606 GN=LARP1 PE=1 SV=2	129	123833	3	3	3	3	4.7	8.91	0.08
92	sp|P07355|ANXA2_HUMAN	Annexin A2 OS=Homo sapiens OX=9606 GN=ANXA2 PE=1 SV=2	129	38808	3	3	3	3	10.9	7.57	0.28
93	sp|O75676|KS6A4_HUMAN	Ribosomal protein S6 kinase alpha-4 OS=Homo sapiens OX=9606 GN=RPS6KA4 PE=1 SV=1	129	86122	5	5	5	5	5.7	8.51	0.21
94	sp|P21127|CD11B_HUMAN	Cyclin-dependent kinase 11B OS=Homo sapiens OX=9606 GN=CDK11B PE=1 SV=4	128	92734	5	5	5	5	4.8	5.42	0.19
95	sp|P11021|BIP_HUMAN	Endoplasmic reticulum chaperone BiP OS=Homo sapiens OX=9606 GN=HSPA5 PE=1 SV=2	127	72402	4	4	3	3	5.4	5.07	0.14
96	sp|P13647|K2C5_HUMAN	Keratin, type II cytoskeletal 5 OS=Homo sapiens OX=9606 GN=KRT5 PE=1 SV=3	125	62568	5	5	5	5	10.7	7.59	0.29
97	sp|Q9H223|EHD4_HUMAN	EH domain-containing protein 4 OS=Homo sapiens OX=9606 GN=EHD4 PE=1 SV=1	125	61365	4	4	2	2	4.1	6.33	0.17
98	sp|Q27J81|INF2_HUMAN	Inverted formin-2 OS=Homo sapiens OX=9606 GN=INF2 PE=1 SV=2	124	136851	2	2	2	2	2.1	5.26	0.05
99	sp|Q9Y230|RUVB2_HUMAN	RuvB-like 2 OS=Homo sapiens OX=9606 GN=RUVBL2 PE=1 SV=3	124	51296	4	4	3	3	7.3	5.49	0.28
100	sp|Q96MU7|YTDC1_HUMAN	YTH domain-containing protein 1 OS=Homo sapiens OX=9606 GN=YTHDC1 PE=1 SV=3	122	84934	2	2	2	2	3.9	5.87	0.08
101	sp|Q00839|HNRPU_HUMAN	Heterogeneous nuclear ribonucleoprotein U OS=Homo sapiens OX=9606 GN=HNRNPU PE=1 SV=6	121	91269	4	4	3	3	4.2	5.76	0.15
102	sp|O75746|CMC1_HUMAN	Calcium-binding mitochondrial carrier protein Aralar1 OS=Homo sapiens OX=9606 GN=SLC25A12 PE=1 SV=2	120	75114	3	3	2	2	3.8	8.58	0.14
103	sp|Q8IY17|PLPL6_HUMAN	Patatin-like phospholipase domain-containing protein 6 OS=Homo sapiens OX=9606 GN=PNPLA6 PE=1 SV=3	120	152341	2	2	2	2	1.8	7.89	0.04
104	sp|Q5VT25|MRCKA_HUMAN	Serine/threonine-protein kinase MRCK alpha OS=Homo sapiens OX=9606 GN=CDC42BPA PE=1 SV=1	120	199349	2	2	2	2	1.7	6.16	0.03
105	sp|P17987|TCPA_HUMAN	T-complex protein 1 subunit alpha OS=Homo sapiens OX=9606 GN=TCP1 PE=1 SV=1	118	60819	5	5	4	4	7.4	5.8	0.3
106	sp|P02545|LMNA_HUMAN	Prelamin-A/C OS=Homo sapiens OX=9606 GN=LMNA PE=1 SV=1	117	74380	4	4	4	4	8	6.57	0.19
107	sp|Q9H019|MFR1L_HUMAN	Mitochondrial fission regulator 1-like OS=Homo sapiens OX=9606 GN=MTFR1L PE=1 SV=2	116	32393	2	2	1	1	4.1	5.77	0.22
108	sp|Q86UE4|LYRIC_HUMAN	Protein LYRIC OS=Homo sapiens OX=9606 GN=MTDH PE=1 SV=2	116	63856	2	2	1	1	2.7	9.33	0.11
109	sp|Q01844|EWS_HUMAN	RNA-binding protein EWS OS=Homo sapiens OX=9606 GN=EWSR1 PE=1 SV=1	115	68721	2	2	2	2	5.9	9.37	0.1
110	sp|O00571|DDX3X_HUMAN	ATP-dependent RNA helicase DDX3X OS=Homo sapiens OX=9606 GN=DDX3X PE=1 SV=3	115	73597	5	5	3	3	4.8	6.73	0.24
111	sp|P33992|MCM5_HUMAN	DNA replication licensing factor MCM5 OS=Homo sapiens OX=9606 GN=MCM5 PE=1 SV=5	115	83031	4	4	3	3	3.7	8.64	0.12
112	sp|Q9UHB9|SRP68_HUMAN	Signal recognition particle subunit SRP68 OS=Homo sapiens OX=9606 GN=SRP68 PE=1 SV=2	115	71199	3	3	3	3	4.9	8.75	0.14
113	sp|O75165|DJC13_HUMAN	DnaJ homolog subfamily C member 13 OS=Homo sapiens OX=9606 GN=DNAJC13 PE=1 SV=5	114	256533	4	4	4	4	1.8	6.31	0.05
114	sp|P62191|PRS4_HUMAN	26S proteasome regulatory subunit 4 OS=Homo sapiens OX=9606 GN=PSMC1 PE=1 SV=1	114	49325	3	3	3	3	8.2	5.87	0.21
115	sp|Q5JPE7|NOMO2_HUMAN	Nodal modulator 2 OS=Homo sapiens OX=9606 GN=NOMO2 PE=1 SV=1	113	140435	2	2	1	1	1.2	5.5	0.05
116	sp|P53621|COPA_HUMAN	Coatomer subunit alpha OS=Homo sapiens OX=9606 GN=COPA PE=1 SV=2	112	139797	4	4	4	4	2.9	7.7	0.1
117	sp|P11498|PYC_HUMAN	Pyruvate carboxylase, mitochondrial OS=Homo sapiens OX=9606 GN=PC PE=1 SV=2	112	130293	3	3	3	3	2.7	6.37	0.08
118	sp|Q9UL25|RAB21_HUMAN	Ras-related protein Rab-21 OS=Homo sapiens OX=9606 GN=RAB21 PE=1 SV=3	110	24731	2	2	2	2	10.2	8.11	0.29
119	sp|Q96KP1|EXOC2_HUMAN	Exocyst complex component 2 OS=Homo sapiens OX=9606 GN=EXOC2 PE=1 SV=1	110	105084	1	1	1	1	1.6	6.46	0.03
120	sp|Q01130|SRSF2_HUMAN	Serine/arginine-rich splicing factor 2 OS=Homo sapiens OX=9606 GN=SRSF2 PE=1 SV=4	109	25461	2	2	2	2	11.3	11.86	0.28
121	sp|O75489|NDUS3_HUMAN	NADH dehydrogenase [ubiquinone] iron-sulfur protein 3, mitochondrial OS=Homo sapiens OX=9606 GN=NDUFS3 PE=1 SV=1	108	30337	2	2	1	1	4.9	6.99	0.23
122	sp|O95373|IPO7_HUMAN	Importin-7 OS=Homo sapiens OX=9606 GN=IPO7 PE=1 SV=1	107	120751	2	2	2	2	3.1	4.7	0.05
123	sp|A0FGR8|ESYT2_HUMAN	Extended synaptotagmin-2 OS=Homo sapiens OX=9606 GN=ESYT2 PE=1 SV=1	107	102807	2	2	2	2	3.3	9.33	0.06
124	sp|Q05086|UBE3A_HUMAN	Ubiquitin-protein ligase E3A OS=Homo sapiens OX=9606 GN=UBE3A PE=1 SV=4	106	101593	2	2	2	2	3.3	5.12	0.07
125	sp|P27824|CALX_HUMAN	Calnexin OS=Homo sapiens OX=9606 GN=CANX PE=1 SV=2	105	67982	2	2	2	2	3.9	4.47	0.1
126	sp|P50990|TCPQ_HUMAN	T-complex protein 1 subunit theta OS=Homo sapiens OX=9606 GN=CCT8 PE=1 SV=4	104	60153	3	3	2	2	4.7	5.42	0.17
127	sp|Q5T4S7|UBR4_HUMAN	E3 ubiquitin-protein ligase UBR4 OS=Homo sapiens OX=9606 GN=UBR4 PE=1 SV=1	104	580547	6	6	6	6	1.2	5.7	0.03
128	sp|Q92974|ARHG2_HUMAN	Rho guanine nucleotide exchange factor 2 OS=Homo sapiens OX=9606 GN=ARHGEF2 PE=1 SV=4	104	112386	5	5	5	5	4.4	6.89	0.15
129	sp|P84098|RL19_HUMAN	60S ribosomal protein L19 OS=Homo sapiens OX=9606 GN=RPL19 PE=1 SV=1	103	23565	3	3	3	3	16.3	11.48	0.49
130	sp|Q9HB07|MYG1_HUMAN	MYG1 exonuclease OS=Homo sapiens OX=9606 GN=MYG1 PE=1 SV=3	103	42793	3	3	3	3	7.4	6.28	0.25
131	sp|Q9UG63|ABCF2_HUMAN	ATP-binding cassette sub-family F member 2 OS=Homo sapiens OX=9606 GN=ABCF2 PE=1 SV=2	102	71815	3	3	1	1	2.4	6.95	0.09
132	sp|P42224|STAT1_HUMAN	Signal transducer and activator of transcription 1-alpha/beta OS=Homo sapiens OX=9606 GN=STAT1 PE=1 SV=2	102	87850	2	2	2	2	3.5	5.74	0.08
133	sp|P48735|IDHP_HUMAN	Isocitrate dehydrogenase [NADP], mitochondrial OS=Homo sapiens OX=9606 GN=IDH2 PE=1 SV=2	101	51333	3	3	2	2	4.9	8.88	0.21
134	sp|P11940|PABP1_HUMAN	Polyadenylate-binding protein 1 OS=Homo sapiens OX=9606 GN=PABPC1 PE=1 SV=2	100	70854	3	3	2	2	4.4	9.52	0.15
135	sp|O60506|HNRPQ_HUMAN	Heterogeneous nuclear ribonucleoprotein Q OS=Homo sapiens OX=9606 GN=SYNCRIP PE=1 SV=2	100	69788	4	4	4	4	5.9	8.68	0.2
136	sp|Q14566|MCM6_HUMAN	DNA replication licensing factor MCM6 OS=Homo sapiens OX=9606 GN=MCM6 PE=1 SV=1	100	93801	4	4	4	4	4	5.29	0.15
137	sp|O75955|FLOT1_HUMAN	Flotillin-1 OS=Homo sapiens OX=9606 GN=FLOT1 PE=1 SV=3	99	47554	2	2	2	2	4.9	7.08	0.14
138	sp|P04424|ARLY_HUMAN	Argininosuccinate lyase OS=Homo sapiens OX=9606 GN=ASL PE=1 SV=4	97	51910	3	3	3	3	8.6	6.04	0.2
139	sp|Q9Y6X6|MYO16_HUMAN	Unconventional myosin-XVI OS=Homo sapiens OX=9606 GN=MYO16 PE=1 SV=3	96	208165	3	3	1	1	0.3	6.37	0.02
140	sp|P56537|IF6_HUMAN	Eukaryotic translation initiation factor 6 OS=Homo sapiens OX=9606 GN=EIF6 PE=1 SV=1	95	27095	1	1	1	1	7.3	4.56	0.12
141	sp|Q9Y2X3|NOP58_HUMAN	Nucleolar protein 58 OS=Homo sapiens OX=9606 GN=NOP58 PE=1 SV=1	95	60054	2	2	2	2	4.3	9.03	0.11
142	sp|Q9P0I2|EMC3_HUMAN	ER membrane protein complex subunit 3 OS=Homo sapiens OX=9606 GN=EMC3 PE=1 SV=3	95	29932	1	1	1	1	6.5	6.33	0.11
143	sp|Q07955|SRSF1_HUMAN	Serine/arginine-rich splicing factor 1 OS=Homo sapiens OX=9606 GN=SRSF1 PE=1 SV=2	94	27842	3	3	2	2	8.1	10.37	0.4
144	sp|P49821|NDUV1_HUMAN	NADH dehydrogenase [ubiquinone] flavoprotein 1, mitochondrial OS=Homo sapiens OX=9606 GN=NDUFV1 PE=1 SV=4	93	51469	2	2	2	2	4.7	8.51	0.13
145	sp|Q16891|MIC60_HUMAN	MICOS complex subunit MIC60 OS=Homo sapiens OX=9606 GN=IMMT PE=1 SV=1	93	84026	2	2	2	2	3.4	6.08	0.08
146	sp|Q06609|RAD51_HUMAN	DNA repair protein RAD51 homolog 1 OS=Homo sapiens OX=9606 GN=RAD51 PE=1 SV=1	93	37228	1	1	1	1	4.7	5.43	0.09
147	sp|Q86V81|THOC4_HUMAN	THO complex subunit 4 OS=Homo sapiens OX=9606 GN=ALYREF PE=1 SV=3	93	26872	4	4	1	1	4.3	11.15	0.26
148	sp|Q9H4L5|OSBL3_HUMAN	Oxysterol-binding protein-related protein 3 OS=Homo sapiens OX=9606 GN=OSBPL3 PE=1 SV=1	93	102130	2	2	2	2	2.5	6.42	0.07
149	sp|Q96JJ3|ELMO2_HUMAN	Engulfment and cell motility protein 2 OS=Homo sapiens OX=9606 GN=ELMO2 PE=1 SV=2	93	83018	3	3	3	3	4.3	5.62	0.12
150	sp|Q15006|EMC2_HUMAN	ER membrane protein complex subunit 2 OS=Homo sapiens OX=9606 GN=EMC2 PE=1 SV=1	93	34982	2	2	2	2	7.4	6.15	0.2
151	sp|Q8N122|RPTOR_HUMAN	Regulatory-associated protein of mTOR OS=Homo sapiens OX=9606 GN=RPTOR PE=1 SV=1	93	150653	2	2	2	2	1.7	6.43	0.04
152	sp|Q8NHQ9|DDX55_HUMAN	ATP-dependent RNA helicase DDX55 OS=Homo sapiens OX=9606 GN=DDX55 PE=1 SV=3	93	69073	1	1	1	1	2.8	9.32	0.05
153	sp|Q9BUJ2|HNRL1_HUMAN	Heterogeneous nuclear ribonucleoprotein U-like protein 1 OS=Homo sapiens OX=9606 GN=HNRNPUL1 PE=1 SV=2	93	96250	2	2	2	2	2.8	6.49	0.07
154	sp|Q9Y2Y9|KLF13_HUMAN	Krueppel-like factor 13 OS=Homo sapiens OX=9606 GN=KLF13 PE=1 SV=1	93	31617	1	1	1	1	5.9	9.63	0.11
155	sp|P61978|HNRPK_HUMAN	Heterogeneous nuclear ribonucleoprotein K OS=Homo sapiens OX=9606 GN=HNRNPK PE=1 SV=1	92	51230	2	2	2	2	5.6	5.39	0.13
156	sp|Q8NCA5|FA98A_HUMAN	Protein FAM98A OS=Homo sapiens OX=9606 GN=FAM98A PE=1 SV=2	92	55694	1	1	1	1	2.5	9.1	0.06
157	sp|P40938|RFC3_HUMAN	Replication factor C subunit 3 OS=Homo sapiens OX=9606 GN=RFC3 PE=1 SV=2	92	41328	1	1	1	1	3.9	8.66	0.08
158	sp|O43143|DHX15_HUMAN	Pre-mRNA-splicing factor ATP-dependent RNA helicase DHX15 OS=Homo sapiens OX=9606 GN=DHX15 PE=1 SV=2	92	91673	4	4	3	3	3.3	7.12	0.15
159	sp|O75643|U520_HUMAN	U5 small nuclear ribonucleoprotein 200 kDa helicase OS=Homo sapiens OX=9606 GN=SNRNP200 PE=1 SV=2	92	246006	3	3	3	3	1.8	5.73	0.04
160	sp|Q15365|PCBP1_HUMAN	Poly(rC)-binding protein 1 OS=Homo sapiens OX=9606 GN=PCBP1 PE=1 SV=2	91	37987	2	2	1	1	5.6	6.66	0.18
161	sp|Q14203|DCTN1_HUMAN	Dynactin subunit 1 OS=Homo sapiens OX=9606 GN=DCTN1 PE=1 SV=3	91	142348	1	1	1	1	0.9	5.61	0.02
162	sp|P35222|CTNB1_HUMAN	Catenin beta-1 OS=Homo sapiens OX=9606 GN=CTNNB1 PE=1 SV=1	90	86069	2	2	2	2	2.7	5.53	0.08
163	sp|O60333|KIF1B_HUMAN	Kinesin-like protein KIF1B OS=Homo sapiens OX=9606 GN=KIF1B PE=1 SV=5	90	205774	2	2	1	1	1.1	5.42	0.03
164	sp|Q9H9T3|ELP3_HUMAN	Elongator complex protein 3 OS=Homo sapiens OX=9606 GN=ELP3 PE=1 SV=2	90	62789	1	1	1	1	2.6	9.04	0.05
165	sp|P06493|CDK1_HUMAN	Cyclin-dependent kinase 1 OS=Homo sapiens OX=9606 GN=CDK1 PE=1 SV=3	90	34131	3	3	3	3	12.8	8.37	0.32
166	sp|O75340|PDCD6_HUMAN	Programmed cell death protein 6 OS=Homo sapiens OX=9606 GN=PDCD6 PE=1 SV=1	90	21912	3	3	3	3	13.1	5.16	0.53
167	sp|Q9UBU9|NXF1_HUMAN	Nuclear RNA export factor 1 OS=Homo sapiens OX=9606 GN=NXF1 PE=1 SV=1	90	70652	1	1	1	1	2.6	8.74	0.05
168	sp|Q86UU1|PHLB1_HUMAN	Pleckstrin homology-like domain family B member 1 OS=Homo sapiens OX=9606 GN=PHLDB1 PE=1 SV=1	90	152038	4	4	4	4	3.5	8.85	0.09
169	sp|Q9NUQ8|ABCF3_HUMAN	ATP-binding cassette sub-family F member 3 OS=Homo sapiens OX=9606 GN=ABCF3 PE=1 SV=2	89	80094	3	3	3	3	4.1	5.95	0.13
170	sp|O14828|SCAM3_HUMAN	Secretory carrier-associated membrane protein 3 OS=Homo sapiens OX=9606 GN=SCAMP3 PE=1 SV=3	89	38661	2	2	1	1	4.6	7.55	0.18
171	sp|Q9UNL2|SSRG_HUMAN	Translocon-associated protein subunit gamma OS=Homo sapiens OX=9606 GN=SSR3 PE=1 SV=1	89	21067	1	1	1	1	7.6	9.61	0.16
172	sp|P40429|RL13A_HUMAN	60S ribosomal protein L13a OS=Homo sapiens OX=9606 GN=RPL13A PE=1 SV=2	89	23619	6	6	5	5	18.2	10.94	0.94
173	sp|Q9Y6M1|IF2B2_HUMAN	Insulin-like growth factor 2 mRNA-binding protein 2 OS=Homo sapiens OX=9606 GN=IGF2BP2 PE=1 SV=2	89	66195	1	1	1	1	2.2	8.48	0.05
174	sp|Q8TEQ6|GEMI5_HUMAN	Gem-associated protein 5 OS=Homo sapiens OX=9606 GN=GEMIN5 PE=1 SV=3	88	170821	1	1	1	1	0.9	6.17	0.02
175	sp|Q9Y295|DRG1_HUMAN	Developmentally-regulated GTP-binding protein 1 OS=Homo sapiens OX=9606 GN=DRG1 PE=1 SV=1	88	40802	1	1	1	1	4.4	9	0.08
176	sp|Q9UBS0|KS6B2_HUMAN	Ribosomal protein S6 kinase beta-2 OS=Homo sapiens OX=9606 GN=RPS6KB2 PE=1 SV=2	88	53821	1	1	1	1	2.7	6.91	0.06
177	sp|O95816|BAG2_HUMAN	BAG family molecular chaperone regulator 2 OS=Homo sapiens OX=9606 GN=BAG2 PE=1 SV=1	88	23928	1	1	1	1	5.2	6.25	0.14
178	sp|Q05519|SRS11_HUMAN	Serine/arginine-rich splicing factor 11 OS=Homo sapiens OX=9606 GN=SRSF11 PE=1 SV=1	88	53624	2	2	1	1	2.9	10.52	0.06
179	sp|Q9NZN4|EHD2_HUMAN	EH domain-containing protein 2 OS=Homo sapiens OX=9606 GN=EHD2 PE=1 SV=2	88	61294	2	2	2	2	3.7	6.03	0.11
180	sp|Q3KQU3|MA7D1_HUMAN	MAP7 domain-containing protein 1 OS=Homo sapiens OX=9606 GN=MAP7D1 PE=1 SV=1	88	93106	1	1	1	1	1.7	10.12	0.04
181	sp|P56192|SYMC_HUMAN	Methionine--tRNA ligase, cytoplasmic OS=Homo sapiens OX=9606 GN=MARS1 PE=1 SV=2	88	102249	3	3	2	2	2.1	5.82	0.07
182	sp|O43175|SERA_HUMAN	D-3-phosphoglycerate dehydrogenase OS=Homo sapiens OX=9606 GN=PHGDH PE=1 SV=4	87	57356	2	2	2	2	4.9	6.29	0.12
183	sp|P12004|PCNA_HUMAN	Proliferating cell nuclear antigen OS=Homo sapiens OX=9606 GN=PCNA PE=1 SV=1	87	29092	2	2	2	2	10.3	4.57	0.24
184	sp|Q01813|PFKAP_HUMAN	ATP-dependent 6-phosphofructokinase, platelet type OS=Homo sapiens OX=9606 GN=PFKP PE=1 SV=2	86	86454	3	3	3	3	4.5	7.5	0.12
185	sp|P34897|GLYM_HUMAN	Serine hydroxymethyltransferase, mitochondrial OS=Homo sapiens OX=9606 GN=SHMT2 PE=1 SV=3	86	56414	3	3	3	3	5.8	8.76	0.19
186	sp|P83731|RL24_HUMAN	60S ribosomal protein L24 OS=Homo sapiens OX=9606 GN=RPL24 PE=1 SV=1	86	17882	2	2	2	2	14	11.26	0.41
187	sp|P46459|NSF_HUMAN	Vesicle-fusing ATPase OS=Homo sapiens OX=9606 GN=NSF PE=1 SV=3	85	83055	2	2	2	2	3.1	6.52	0.08
188	sp|Q5VIR6|VPS53_HUMAN	Vacuolar protein sorting-associated protein 53 homolog OS=Homo sapiens OX=9606 GN=VPS53 PE=1 SV=2	85	95200	1	1	1	1	1.3	6.29	0.03
189	sp|Q8NEV1|CSK23_HUMAN	Casein kinase II subunit alpha 3 OS=Homo sapiens OX=9606 GN=CSNK2A3 PE=1 SV=2	85	45305	3	3	2	2	4.6	8.54	0.24
190	sp|Q86U38|NOP9_HUMAN	Nucleolar protein 9 OS=Homo sapiens OX=9606 GN=NOP9 PE=1 SV=1	85	70136	1	1	1	1	2.4	6.86	0.05
191	sp|P14868|SYDC_HUMAN	Aspartate--tRNA ligase, cytoplasmic OS=Homo sapiens OX=9606 GN=DARS1 PE=1 SV=2	84	57499	3	3	2	2	3.4	6.11	0.18
192	sp|Q6P1X5|TAF2_HUMAN	Transcription initiation factor TFIID subunit 2 OS=Homo sapiens OX=9606 GN=TAF2 PE=1 SV=3	84	138366	3	3	3	3	2.3	8.45	0.07
193	sp|Q9UQ35|SRRM2_HUMAN	Serine/arginine repetitive matrix protein 2 OS=Homo sapiens OX=9606 GN=SRRM2 PE=1 SV=2	84	300179	3	3	3	3	1.5	12.05	0.03
194	sp|Q9NS87|KIF15_HUMAN	Kinesin-like protein KIF15 OS=Homo sapiens OX=9606 GN=KIF15 PE=1 SV=1	84	161030	2	2	1	1	1	5.75	0.02
195	sp|P46781|RS9_HUMAN	40S ribosomal protein S9 OS=Homo sapiens OX=9606 GN=RPS9 PE=1 SV=3	84	22635	3	3	2	2	8.8	10.66	0.51
196	sp|Q8NHW5|RLA0L_HUMAN	60S acidic ribosomal protein P0-like OS=Homo sapiens OX=9606 GN=RPLP0P6 PE=5 SV=1	83	34514	3	3	3	3	9.5	5.41	0.32
197	sp|P61619|S61A1_HUMAN	Protein transport protein Sec61 subunit alpha isoform 1 OS=Homo sapiens OX=9606 GN=SEC61A1 PE=1 SV=2	83	52687	4	4	1	1	2.1	8.3	0.2
198	sp|P04004|VTNC_HUMAN	Vitronectin OS=Homo sapiens OX=9606 GN=VTN PE=1 SV=1	83	55069	1	1	1	1	3.1	5.55	0.06
199	sp|O60716|CTND1_HUMAN	Catenin delta-1 OS=Homo sapiens OX=9606 GN=CTNND1 PE=1 SV=1	82	108674	3	3	3	3	3.6	5.86	0.09
200	sp|P62750|RL23A_HUMAN	60S ribosomal protein L23a OS=Homo sapiens OX=9606 GN=RPL23A PE=1 SV=1	82	17684	2	2	1	1	8.3	10.44	0.19
201	sp|Q9P2Q2|FRM4A_HUMAN	FERM domain-containing protein 4A OS=Homo sapiens OX=9606 GN=FRMD4A PE=1 SV=3	82	115958	1	1	1	1	1.3	8.98	0.03
202	sp|Q96P70|IPO9_HUMAN	Importin-9 OS=Homo sapiens OX=9606 GN=IPO9 PE=1 SV=3	81	116858	2	2	2	2	2.1	4.71	0.06
203	sp|P16219|ACADS_HUMAN	Short-chain specific acyl-CoA dehydrogenase, mitochondrial OS=Homo sapiens OX=9606 GN=ACADS PE=1 SV=1	81	44611	1	1	1	1	3.2	8.13	0.07
204	sp|P49755|TMEDA_HUMAN	Transmembrane emp24 domain-containing protein 10 OS=Homo sapiens OX=9606 GN=TMED10 PE=1 SV=2	81	25131	1	1	1	1	5	6.97	0.13
205	sp|O75477|ERLN1_HUMAN	Erlin-1 OS=Homo sapiens OX=9606 GN=ERLIN1 PE=1 SV=2	80	39318	1	1	1	1	3.4	7.67	0.08
206	sp|Q92621|NU205_HUMAN	Nuclear pore complex protein Nup205 OS=Homo sapiens OX=9606 GN=NUP205 PE=1 SV=3	80	230171	4	4	4	4	1.6	5.81	0.06
207	sp|Q8TEL6|TP4AP_HUMAN	Short transient receptor potential channel 4-associated protein OS=Homo sapiens OX=9606 GN=TRPC4AP PE=1 SV=2	80	91763	2	2	2	2	2.4	7.54	0.07
208	sp|P50914|RL14_HUMAN	60S ribosomal protein L14 OS=Homo sapiens OX=9606 GN=RPL14 PE=1 SV=4	79	23531	2	2	2	2	8.8	10.94	0.3
209	sp|Q9UBT2|SAE2_HUMAN	SUMO-activating enzyme subunit 2 OS=Homo sapiens OX=9606 GN=UBA2 PE=1 SV=2	79	71749	1	1	1	1	1.9	5.15	0.05
210	sp|P42766|RL35_HUMAN	60S ribosomal protein L35 OS=Homo sapiens OX=9606 GN=RPL35 PE=1 SV=2	79	14543	2	2	2	2	15.4	11.04	0.52
211	sp|Q02878|RL6_HUMAN	60S ribosomal protein L6 OS=Homo sapiens OX=9606 GN=RPL6 PE=1 SV=3	79	32765	2	2	1	1	3.1	10.59	0.1
212	sp|P49588|SYAC_HUMAN	Alanine--tRNA ligase, cytoplasmic OS=Homo sapiens OX=9606 GN=AARS1 PE=1 SV=2	79	107484	2	2	1	1	1.2	5.34	0.03
213	sp|Q96LD4|TRI47_HUMAN	E3 ubiquitin-protein ligase TRIM47 OS=Homo sapiens OX=9606 GN=TRIM47 PE=1 SV=2	79	70970	1	1	1	1	1.9	6.03	0.05
214	sp|P43686|PRS6B_HUMAN	26S proteasome regulatory subunit 6B OS=Homo sapiens OX=9606 GN=PSMC4 PE=1 SV=2	79	47451	3	3	2	2	6.2	5.09	0.14
215	sp|O75396|SC22B_HUMAN	Vesicle-trafficking protein SEC22b OS=Homo sapiens OX=9606 GN=SEC22B PE=1 SV=4	78	24806	1	1	1	1	6.5	6.43	0.14
216	sp|Q15084|PDIA6_HUMAN	Protein disulfide-isomerase A6 OS=Homo sapiens OX=9606 GN=PDIA6 PE=1 SV=1	78	48490	1	1	1	1	3.2	4.95	0.07
217	sp|P61221|ABCE1_HUMAN	ATP-binding cassette sub-family E member 1 OS=Homo sapiens OX=9606 GN=ABCE1 PE=1 SV=1	78	68240	3	3	3	3	6.5	8.63	0.15
218	sp|P51114|FXR1_HUMAN	Fragile X mental retardation syndrome-related protein 1 OS=Homo sapiens OX=9606 GN=FXR1 PE=1 SV=3	78	70020	2	2	2	2	2.9	5.84	0.1
219	sp|P54821|PRRX1_HUMAN	Paired mesoderm homeobox protein 1 OS=Homo sapiens OX=9606 GN=PRRX1 PE=1 SV=2	78	27337	1	1	1	1	5.3	9.48	0.12
220	sp|Q13454|TUSC3_HUMAN	Tumor suppressor candidate 3 OS=Homo sapiens OX=9606 GN=TUSC3 PE=1 SV=1	78	39993	1	1	1	1	4	9.93	0.08
221	sp|P20020|AT2B1_HUMAN	Plasma membrane calcium-transporting ATPase 1 OS=Homo sapiens OX=9606 GN=ATP2B1 PE=1 SV=4	78	135569	2	2	2	2	1.4	5.65	0.05
222	sp|Q13247|SRSF6_HUMAN	Serine/arginine-rich splicing factor 6 OS=Homo sapiens OX=9606 GN=SRSF6 PE=1 SV=2	77	39677	2	2	2	2	6.7	11.42	0.17
223	sp|Q2M1P5|KIF7_HUMAN	Kinesin-like protein KIF7 OS=Homo sapiens OX=9606 GN=KIF7 PE=1 SV=2	77	151407	3	3	3	3	2.3	6.37	0.07
224	sp|Q9NUU7|DD19A_HUMAN	ATP-dependent RNA helicase DDX19A OS=Homo sapiens OX=9606 GN=DDX19A PE=1 SV=1	77	54397	1	1	1	1	3.1	6.19	0.06
225	sp|Q96HE7|ERO1A_HUMAN	ERO1-like protein alpha OS=Homo sapiens OX=9606 GN=ERO1A PE=1 SV=2	77	55213	1	1	1	1	2.6	5.48	0.06
226	sp|P04899|GNAI2_HUMAN	Guanine nucleotide-binding protein G(i) subunit alpha-2 OS=Homo sapiens OX=9606 GN=GNAI2 PE=1 SV=3	76	40995	1	1	1	1	4.2	5.34	0.08
227	sp|O14735|CDIPT_HUMAN	CDP-diacylglycerol--inositol 3-phosphatidyltransferase OS=Homo sapiens OX=9606 GN=CDIPT PE=1 SV=1	76	23865	3	3	2	2	9.9	8.23	0.48
228	sp|P62070|RRAS2_HUMAN	Ras-related protein R-Ras2 OS=Homo sapiens OX=9606 GN=RRAS2 PE=1 SV=1	76	23613	1	1	1	1	5.9	5.74	0.14
229	sp|Q5SW79|CE170_HUMAN	Centrosomal protein of 170 kDa OS=Homo sapiens OX=9606 GN=CEP170 PE=1 SV=1	76	175586	2	2	2	2	1.1	6.64	0.04
230	sp|Q9NTJ5|SAC1_HUMAN	Phosphatidylinositol-3-phosphatase SAC1 OS=Homo sapiens OX=9606 GN=SACM1L PE=1 SV=2	76	67437	1	1	1	1	2.7	6.66	0.05
231	sp|Q9P2J9|PDP2_HUMAN	[Pyruvate dehydrogenase [acetyl-transferring]]-phosphatase 2, mitochondrial OS=Homo sapiens OX=9606 GN=PDP2 PE=2 SV=2	76	60396	1	1	1	1	2.8	5.69	0.05
232	sp|P26373|RL13_HUMAN	60S ribosomal protein L13 OS=Homo sapiens OX=9606 GN=RPL13 PE=1 SV=4	75	24304	5	5	4	4	10.4	11.65	0.67
233	sp|Q07020|RL18_HUMAN	60S ribosomal protein L18 OS=Homo sapiens OX=9606 GN=RPL18 PE=1 SV=2	75	21735	2	2	2	2	12.2	11.73	0.33
234	sp|Q02809|PLOD1_HUMAN	Procollagen-lysine,2-oxoglutarate 5-dioxygenase 1 OS=Homo sapiens OX=9606 GN=PLOD1 PE=1 SV=2	75	84068	2	2	2	2	3.2	6.47	0.08
235	sp|Q9H6W3|RIOX1_HUMAN	Ribosomal oxygenase 1 OS=Homo sapiens OX=9606 GN=RIOX1 PE=1 SV=2	75	71384	2	2	1	1	2.2	6.02	0.09
236	sp|Q9P2F8|SI1L2_HUMAN	Signal-induced proliferation-associated 1-like protein 2 OS=Homo sapiens OX=9606 GN=SIPA1L2 PE=1 SV=2	75	192371	2	2	2	2	1.1	6.31	0.03
237	sp|P31153|METK2_HUMAN	S-adenosylmethionine synthase isoform type-2 OS=Homo sapiens OX=9606 GN=MAT2A PE=1 SV=1	74	43975	1	1	1	1	3.8	6.02	0.08
238	sp|Q71RC2|LARP4_HUMAN	La-related protein 4 OS=Homo sapiens OX=9606 GN=LARP4 PE=1 SV=3	74	81230	1	1	1	1	1.8	6.2	0.04
239	sp|Q9Y496|KIF3A_HUMAN	Kinesin-like protein KIF3A OS=Homo sapiens OX=9606 GN=KIF3A PE=1 SV=4	74	80333	2	2	2	2	3.1	6.16	0.08
240	sp|O60306|AQR_HUMAN	RNA helicase aquarius OS=Homo sapiens OX=9606 GN=AQR PE=1 SV=4	74	172270	2	2	2	2	1.3	5.96	0.04
241	sp|O95155|UBE4B_HUMAN	Ubiquitin conjugation factor E4 B OS=Homo sapiens OX=9606 GN=UBE4B PE=1 SV=1	74	147460	1	1	1	1	1.4	6.13	0.02
242	sp|Q29RF7|PDS5A_HUMAN	Sister chromatid cohesion protein PDS5 homolog A OS=Homo sapiens OX=9606 GN=PDS5A PE=1 SV=1	74	152274	1	1	1	1	1	8.15	0.02
243	sp|P11177|ODPB_HUMAN	Pyruvate dehydrogenase E1 component subunit beta, mitochondrial OS=Homo sapiens OX=9606 GN=PDHB PE=1 SV=3	74	39550	1	1	1	1	4.5	6.2	0.08
244	sp|P01111|RASN_HUMAN	GTPase NRas OS=Homo sapiens OX=9606 GN=NRAS PE=1 SV=1	73	21501	1	1	1	1	6.3	5.01	0.16
245	sp|O94906|PRP6_HUMAN	Pre-mRNA-processing factor 6 OS=Homo sapiens OX=9606 GN=PRPF6 PE=1 SV=1	73	107656	2	2	2	2	1.9	8.49	0.06
246	sp|Q6ZT12|UBR3_HUMAN	E3 ubiquitin-protein ligase UBR3 OS=Homo sapiens OX=9606 GN=UBR3 PE=2 SV=2	73	215888	1	1	1	1	0.6	5.74	0.02
247	sp|Q86W92|LIPB1_HUMAN	Liprin-beta-1 OS=Homo sapiens OX=9606 GN=PPFIBP1 PE=1 SV=2	73	114523	3	3	2	2	2.1	5.4	0.09
248	sp|Q7L2E3|DHX30_HUMAN	ATP-dependent RNA helicase DHX30 OS=Homo sapiens OX=9606 GN=DHX30 PE=1 SV=1	72	134938	3	3	3	3	2.5	8.99	0.07
249	sp|P52597|HNRPF_HUMAN	Heterogeneous nuclear ribonucleoprotein F OS=Homo sapiens OX=9606 GN=HNRNPF PE=1 SV=3	72	45985	3	3	2	2	6.3	5.38	0.23
250	sp|P50454|SERPH_HUMAN	Serpin H1 OS=Homo sapiens OX=9606 GN=SERPINH1 PE=1 SV=2	72	46525	1	1	1	1	3.6	8.75	0.07
251	sp|Q9BW19|KIFC1_HUMAN	Kinesin-like protein KIFC1 OS=Homo sapiens OX=9606 GN=KIFC1 PE=1 SV=2	72	74272	1	1	1	1	2.1	9.15	0.04
252	sp|Q9Y4W6|AFG32_HUMAN	AFG3-like protein 2 OS=Homo sapiens OX=9606 GN=AFG3L2 PE=1 SV=2	71	88984	2	2	2	2	3.1	8.81	0.07
253	sp|Q5VTR2|BRE1A_HUMAN	E3 ubiquitin-protein ligase BRE1A OS=Homo sapiens OX=9606 GN=RNF20 PE=1 SV=2	71	114220	1	1	1	1	1.4	5.73	0.03
254	sp|Q13418|ILK_HUMAN	Integrin-linked protein kinase OS=Homo sapiens OX=9606 GN=ILK PE=1 SV=2	71	51899	2	2	2	2	4.6	8.3	0.13
255	sp|P18031|PTN1_HUMAN	Tyrosine-protein phosphatase non-receptor type 1 OS=Homo sapiens OX=9606 GN=PTPN1 PE=1 SV=1	71	50505	2	2	2	2	5.1	5.88	0.13
256	sp|Q53GT1|KLH22_HUMAN	Kelch-like protein 22 OS=Homo sapiens OX=9606 GN=KLHL22 PE=1 SV=2	71	72648	1	1	1	1	1.7	5.28	0.05
257	sp|Q96QU8|XPO6_HUMAN	Exportin-6 OS=Homo sapiens OX=9606 GN=XPO6 PE=1 SV=1	71	130055	1	1	1	1	1	5.94	0.03
258	sp|Q969V3|NCLN_HUMAN	Nicalin OS=Homo sapiens OX=9606 GN=NCLN PE=1 SV=2	71	63106	1	1	1	1	2	6.4	0.05
259	sp|P62899|RL31_HUMAN	60S ribosomal protein L31 OS=Homo sapiens OX=9606 GN=RPL31 PE=1 SV=1	70	14454	1	1	1	1	7.2	10.54	0.24
260	sp|Q9Y2B0|CNPY2_HUMAN	Protein canopy homolog 2 OS=Homo sapiens OX=9606 GN=CNPY2 PE=1 SV=1	70	20981	1	1	1	1	8.8	4.81	0.16
261	sp|Q8N4L2|PP4P2_HUMAN	Type 2 phosphatidylinositol 4,5-bisphosphate 4-phosphatase OS=Homo sapiens OX=9606 GN=PIP4P2 PE=1 SV=1	70	29146	1	1	1	1	10.1	9.07	0.11
262	sp|Q9Y294|ASF1A_HUMAN	Histone chaperone ASF1A OS=Homo sapiens OX=9606 GN=ASF1A PE=1 SV=1	70	23125	1	1	1	1	7.4	4.29	0.15
263	sp|P22314|UBA1_HUMAN	Ubiquitin-like modifier-activating enzyme 1 OS=Homo sapiens OX=9606 GN=UBA1 PE=1 SV=3	69	118858	2	2	2	2	2.5	5.49	0.06
264	sp|P09471|GNAO_HUMAN	Guanine nucleotide-binding protein G(o) subunit alpha OS=Homo sapiens OX=9606 GN=GNAO1 PE=1 SV=4	69	40595	1	1	1	1	4.2	5.34	0.08
265	sp|P49848|TAF6_HUMAN	Transcription initiation factor TFIID subunit 6 OS=Homo sapiens OX=9606 GN=TAF6 PE=1 SV=1	69	73250	1	1	1	1	1.8	8.83	0.04
266	sp|Q9UQE7|SMC3_HUMAN	Structural maintenance of chromosomes protein 3 OS=Homo sapiens OX=9606 GN=SMC3 PE=1 SV=2	69	141853	1	1	1	1	0.8	6.77	0.02
267	sp|Q86VI3|IQGA3_HUMAN	Ras GTPase-activating-like protein IQGAP3 OS=Homo sapiens OX=9606 GN=IQGAP3 PE=1 SV=2	69	185268	1	1	1	1	0.6	7.34	0.02
268	sp|P46783|RS10_HUMAN	40S ribosomal protein S10 OS=Homo sapiens OX=9606 GN=RPS10 PE=1 SV=1	69	18886	1	1	1	1	9.1	10.15	0.18
269	sp|Q86UL3|GPAT4_HUMAN	Glycerol-3-phosphate acyltransferase 4 OS=Homo sapiens OX=9606 GN=GPAT4 PE=1 SV=1	69	52493	1	1	1	1	3.1	9.28	0.06
270	sp|P49770|EI2BB_HUMAN	Translation initiation factor eIF-2B subunit beta OS=Homo sapiens OX=9606 GN=EIF2B2 PE=1 SV=3	69	39193	1	1	1	1	4.6	5.77	0.08
271	sp|P05198|IF2A_HUMAN	Eukaryotic translation initiation factor 2 subunit 1 OS=Homo sapiens OX=9606 GN=EIF2S1 PE=1 SV=3	69	36374	3	3	2	2	6	5.02	0.3
272	sp|O95232|LC7L3_HUMAN	Luc7-like protein 3 OS=Homo sapiens OX=9606 GN=LUC7L3 PE=1 SV=2	69	51834	1	1	1	1	2.5	9.81	0.06
273	sp|Q15293|RCN1_HUMAN	Reticulocalbin-1 OS=Homo sapiens OX=9606 GN=RCN1 PE=1 SV=1	69	38866	1	1	1	1	4.8	4.86	0.09
274	sp|Q9Y6D5|BIG2_HUMAN	Brefeldin A-inhibited guanine nucleotide-exchange protein 2 OS=Homo sapiens OX=9606 GN=ARFGEF2 PE=1 SV=3	68	204418	1	1	1	1	0.6	5.93	0.02
275	sp|Q96A33|CCD47_HUMAN	Coiled-coil domain-containing protein 47 OS=Homo sapiens OX=9606 GN=CCDC47 PE=1 SV=1	68	56123	2	2	2	2	3.5	4.76	0.12
276	sp|Q92896|GSLG1_HUMAN	Golgi apparatus protein 1 OS=Homo sapiens OX=9606 GN=GLG1 PE=1 SV=2	68	138341	1	1	1	1	0.9	6.52	0.02
277	sp|O75533|SF3B1_HUMAN	Splicing factor 3B subunit 1 OS=Homo sapiens OX=9606 GN=SF3B1 PE=1 SV=3	68	146479	2	2	2	2	1.7	6.65	0.05
278	sp|Q8TD19|NEK9_HUMAN	Serine/threonine-protein kinase Nek9 OS=Homo sapiens OX=9606 GN=NEK9 PE=1 SV=2	68	108868	2	2	2	2	2.6	5.51	0.06
279	sp|O75306|NDUS2_HUMAN	NADH dehydrogenase [ubiquinone] iron-sulfur protein 2, mitochondrial OS=Homo sapiens OX=9606 GN=NDUFS2 PE=1 SV=2	68	52911	2	2	2	2	3.7	7.21	0.13
280	sp|Q93050|VPP1_HUMAN	V-type proton ATPase 116 kDa subunit a1 OS=Homo sapiens OX=9606 GN=ATP6V0A1 PE=1 SV=3	68	97148	1	1	1	1	1.3	6.02	0.03
281	sp|P17812|PYRG1_HUMAN	CTP synthase 1 OS=Homo sapiens OX=9606 GN=CTPS1 PE=1 SV=2	68	67332	2	2	2	2	2.5	6.02	0.1
282	sp|Q14240|IF4A2_HUMAN	Eukaryotic initiation factor 4A-II OS=Homo sapiens OX=9606 GN=EIF4A2 PE=1 SV=2	68	46601	2	2	2	2	4.4	5.33	0.15
283	sp|Q9Y2W1|TR150_HUMAN	Thyroid hormone receptor-associated protein 3 OS=Homo sapiens OX=9606 GN=THRAP3 PE=1 SV=2	68	108658	2	2	2	2	3.4	10.16	0.06
284	sp|P04792|HSPB1_HUMAN	Heat shock protein beta-1 OS=Homo sapiens OX=9606 GN=HSPB1 PE=1 SV=2	68	22826	4	4	3	3	8.8	5.98	0.51
285	sp|Q92900|RENT1_HUMAN	Regulator of nonsense transcripts 1 OS=Homo sapiens OX=9606 GN=UPF1 PE=1 SV=2	68	125578	1	1	1	1	1.5	6.18	0.03
286	sp|O95071|UBR5_HUMAN	E3 ubiquitin-protein ligase UBR5 OS=Homo sapiens OX=9606 GN=UBR5 PE=1 SV=2	68	312352	2	2	2	2	0.5	5.59	0.02
287	sp|P28290|ITPI2_HUMAN	Protein ITPRID2 OS=Homo sapiens OX=9606 GN=ITPRID2 PE=1 SV=3	67	139554	1	1	1	1	1	5.11	0.02
288	sp|Q99832|TCPH_HUMAN	T-complex protein 1 subunit eta OS=Homo sapiens OX=9606 GN=CCT7 PE=1 SV=2	67	59842	1	1	1	1	2.2	7.55	0.05
289	sp|P08670|VIME_HUMAN	Vimentin OS=Homo sapiens OX=9606 GN=VIM PE=1 SV=4	67	53676	3	3	2	2	6.4	5.06	0.2
290	sp|Q9UJF2|NGAP_HUMAN	Ras GTPase-activating protein nGAP OS=Homo sapiens OX=9606 GN=RASAL2 PE=1 SV=2	67	129618	1	1	1	1	1.1	8.52	0.03
291	sp|Q9BRD0|BUD13_HUMAN	BUD13 homolog OS=Homo sapiens OX=9606 GN=BUD13 PE=1 SV=1	67	70535	1	1	1	1	1.5	9.86	0.05
292	sp|Q96CX6|LRC58_HUMAN	Leucine-rich repeat-containing protein 58 OS=Homo sapiens OX=9606 GN=LRRC58 PE=1 SV=2	67	41244	1	1	1	1	4	6.41	0.08
293	sp|Q9Y6N5|SQOR_HUMAN	Sulfide:quinone oxidoreductase, mitochondrial OS=Homo sapiens OX=9606 GN=SQOR PE=1 SV=1	66	50214	1	1	1	1	3.1	9.18	0.07
294	sp|Q15139|KPCD1_HUMAN	Serine/threonine-protein kinase D1 OS=Homo sapiens OX=9606 GN=PRKD1 PE=1 SV=2	66	102951	1	1	1	1	1.6	6.16	0.03
295	sp|O14980|XPO1_HUMAN	Exportin-1 OS=Homo sapiens OX=9606 GN=XPO1 PE=1 SV=1	66	124447	1	1	1	1	1.4	5.71	0.03
296	sp|O60563|CCNT1_HUMAN	Cyclin-T1 OS=Homo sapiens OX=9606 GN=CCNT1 PE=1 SV=1	66	81034	1	1	1	1	1.8	8.9	0.04
297	sp|P57088|TMM33_HUMAN	Transmembrane protein 33 OS=Homo sapiens OX=9606 GN=TMEM33 PE=1 SV=2	66	28302	1	1	1	1	4.9	9.75	0.12
298	sp|Q9Y6V7|DDX49_HUMAN	Probable ATP-dependent RNA helicase DDX49 OS=Homo sapiens OX=9606 GN=DDX49 PE=1 SV=1	66	54819	2	2	2	2	4.3	9.21	0.12
299	sp|P06748|NPM_HUMAN	Nucleophosmin OS=Homo sapiens OX=9606 GN=NPM1 PE=1 SV=2	66	32726	1	1	1	1	4.8	4.64	0.1
300	sp|O00148|DX39A_HUMAN	ATP-dependent RNA helicase DDX39A OS=Homo sapiens OX=9606 GN=DDX39A PE=1 SV=2	66	49611	2	2	2	2	3.7	5.46	0.14
301	sp|P19404|NDUV2_HUMAN	NADH dehydrogenase [ubiquinone] flavoprotein 2, mitochondrial OS=Homo sapiens OX=9606 GN=NDUFV2 PE=1 SV=2	66	27659	1	1	1	1	5.2	8.22	0.12
302	sp|P48444|COPD_HUMAN	Coatomer subunit delta OS=Homo sapiens OX=9606 GN=ARCN1 PE=1 SV=1	66	57630	2	2	2	2	3.1	5.89	0.12
303	sp|P46939|UTRO_HUMAN	Utrophin OS=Homo sapiens OX=9606 GN=UTRN PE=1 SV=2	65	396444	1	1	1	1	0.4	5.2	0.01
304	sp|O75934|SPF27_HUMAN	Pre-mRNA-splicing factor SPF27 OS=Homo sapiens OX=9606 GN=BCAS2 PE=1 SV=1	65	26229	2	2	1	1	5.8	5.48	0.27
305	sp|Q96PK6|RBM14_HUMAN	RNA-binding protein 14 OS=Homo sapiens OX=9606 GN=RBM14 PE=1 SV=2	65	69620	3	3	3	3	4.9	9.68	0.15
306	sp|P11047|LAMC1_HUMAN	Laminin subunit gamma-1 OS=Homo sapiens OX=9606 GN=LAMC1 PE=1 SV=3	65	183191	1	1	1	1	0.9	5.01	0.02
307	sp|O15021|MAST4_HUMAN	Microtubule-associated serine/threonine-protein kinase 4 OS=Homo sapiens OX=9606 GN=MAST4 PE=1 SV=4	65	286146	1	1	1	1	0.5	8.85	0.01
308	sp|Q9NZ01|TECR_HUMAN	Very-long-chain enoyl-CoA reductase OS=Homo sapiens OX=9606 GN=TECR PE=1 SV=1	64	36410	3	3	2	2	5.8	9.5	0.3
309	sp|P62318|SMD3_HUMAN	Small nuclear ribonucleoprotein Sm D3 OS=Homo sapiens OX=9606 GN=SNRPD3 PE=1 SV=1	64	14021	1	1	1	1	7.9	10.33	0.24
310	sp|P11166|GTR1_HUMAN	Solute carrier family 2, facilitated glucose transporter member 1 OS=Homo sapiens OX=9606 GN=SLC2A1 PE=1 SV=2	64	54391	3	3	3	3	4.9	8.93	0.19
311	sp|P04075|ALDOA_HUMAN	Fructose-bisphosphate aldolase A OS=Homo sapiens OX=9606 GN=ALDOA PE=1 SV=2	64	39851	3	3	2	2	6.3	8.3	0.27
312	sp|P35869|AHR_HUMAN	Aryl hydrocarbon receptor OS=Homo sapiens OX=9606 GN=AHR PE=1 SV=2	64	97113	2	2	2	2	2	5.94	0.07
313	sp|Q14694|UBP10_HUMAN	Ubiquitin carboxyl-terminal hydrolase 10 OS=Homo sapiens OX=9606 GN=USP10 PE=1 SV=2	64	87707	1	1	1	1	1.5	5.19	0.04
314	sp|P42345|MTOR_HUMAN	Serine/threonine-protein kinase mTOR OS=Homo sapiens OX=9606 GN=MTOR PE=1 SV=1	64	290759	1	1	1	1	0.7	6.73	0.01
315	sp|O60763|USO1_HUMAN	General vesicular transport factor p115 OS=Homo sapiens OX=9606 GN=USO1 PE=1 SV=2	64	108740	1	1	1	1	1.2	4.85	0.03
316	sp|Q9Y6C9|MTCH2_HUMAN	Mitochondrial carrier homolog 2 OS=Homo sapiens OX=9606 GN=MTCH2 PE=1 SV=1	64	33936	2	2	2	2	5.3	8.25	0.2
317	sp|P35268|RL22_HUMAN	60S ribosomal protein L22 OS=Homo sapiens OX=9606 GN=RPL22 PE=1 SV=2	63	14835	1	1	1	1	10.2	9.21	0.23
318	sp|A6NHQ2|FBLL1_HUMAN	rRNA/tRNA 2~-O-methyltransferase fibrillarin-like protein 1 OS=Homo sapiens OX=9606 GN=FBLL1 PE=3 SV=2	63	34839	1	1	1	1	3.3	10.35	0.1
319	sp|O43390|HNRPR_HUMAN	Heterogeneous nuclear ribonucleoprotein R OS=Homo sapiens OX=9606 GN=HNRNPR PE=1 SV=1	62	71184	4	4	4	4	6.3	8.23	0.2
320	sp|Q9NZM1|MYOF_HUMAN	Myoferlin OS=Homo sapiens OX=9606 GN=MYOF PE=1 SV=1	62	236100	2	2	2	2	1.3	5.84	0.03
321	sp|P18124|RL7_HUMAN	60S ribosomal protein L7 OS=Homo sapiens OX=9606 GN=RPL7 PE=1 SV=1	62	29264	2	2	2	2	10.1	10.66	0.24
322	sp|P50991|TCPD_HUMAN	T-complex protein 1 subunit delta OS=Homo sapiens OX=9606 GN=CCT4 PE=1 SV=4	62	58401	1	1	1	1	3	7.96	0.06
323	sp|P62424|RL7A_HUMAN	60S ribosomal protein L7a OS=Homo sapiens OX=9606 GN=RPL7A PE=1 SV=2	62	30148	3	3	2	2	9	10.61	0.37
324	sp|P17980|PRS6A_HUMAN	26S proteasome regulatory subunit 6A OS=Homo sapiens OX=9606 GN=PSMC3 PE=1 SV=3	62	49458	1	1	1	1	2.3	5.13	0.07
325	sp|Q15113|PCOC1_HUMAN	Procollagen C-endopeptidase enhancer 1 OS=Homo sapiens OX=9606 GN=PCOLCE PE=1 SV=2	62	48797	1	1	1	1	3.6	7.41	0.07
326	sp|O43852|CALU_HUMAN	Calumenin OS=Homo sapiens OX=9606 GN=CALU PE=1 SV=2	61	37198	2	2	1	1	2.2	4.47	0.09
327	sp|Q9BZF1|OSBL8_HUMAN	Oxysterol-binding protein-related protein 8 OS=Homo sapiens OX=9606 GN=OSBPL8 PE=1 SV=3	61	101759	1	1	1	1	1.2	6.52	0.03
328	sp|Q92538|GBF1_HUMAN	Golgi-specific brefeldin A-resistance guanine nucleotide exchange factor 1 OS=Homo sapiens OX=9606 GN=GBF1 PE=1 SV=2	60	208367	3	3	2	2	0.9	5.48	0.03
329	sp|O95819|M4K4_HUMAN	Mitogen-activated protein kinase kinase kinase kinase 4 OS=Homo sapiens OX=9606 GN=MAP4K4 PE=1 SV=2	60	142754	3	3	3	3	1.8	7.09	0.07
330	sp|Q9NR30|DDX21_HUMAN	Nucleolar RNA helicase 2 OS=Homo sapiens OX=9606 GN=DDX21 PE=1 SV=5	60	87804	2	2	2	2	2.6	9.32	0.08
331	sp|Q9NP72|RAB18_HUMAN	Ras-related protein Rab-18 OS=Homo sapiens OX=9606 GN=RAB18 PE=1 SV=1	60	23248	1	1	1	1	6.3	5.11	0.14
332	sp|P61254|RL26_HUMAN	60S ribosomal protein L26 OS=Homo sapiens OX=9606 GN=RPL26 PE=1 SV=1	60	17248	3	3	2	2	12.4	10.55	0.71
333	sp|P17655|CAN2_HUMAN	Calpain-2 catalytic subunit OS=Homo sapiens OX=9606 GN=CAPN2 PE=1 SV=6	60	80800	3	3	3	3	2.9	4.87	0.13
334	sp|P0C0S5|H2AZ_HUMAN	Histone H2A.Z OS=Homo sapiens OX=9606 GN=H2AZ1 PE=1 SV=2	60	13545	2	2	2	2	12.5	10.58	0.57
335	sp|Q04637|IF4G1_HUMAN	Eukaryotic translation initiation factor 4 gamma 1 OS=Homo sapiens OX=9606 GN=EIF4G1 PE=1 SV=4	60	176124	1	1	1	1	0.6	5.25	0.02
336	sp|Q9Y265|RUVB1_HUMAN	RuvB-like 1 OS=Homo sapiens OX=9606 GN=RUVBL1 PE=1 SV=1	59	50538	1	1	1	1	3.9	6.02	0.07
337	sp|P33176|KINH_HUMAN	Kinesin-1 heavy chain OS=Homo sapiens OX=9606 GN=KIF5B PE=1 SV=1	59	110358	1	1	1	1	1.2	6.12	0.03
338	sp|P04083|ANXA1_HUMAN	Annexin A1 OS=Homo sapiens OX=9606 GN=ANXA1 PE=1 SV=2	59	38918	1	1	1	1	3.8	6.57	0.08
339	sp|O75382|TRIM3_HUMAN	Tripartite motif-containing protein 3 OS=Homo sapiens OX=9606 GN=TRIM3 PE=1 SV=2	59	81862	1	1	1	1	1.5	8.03	0.04
340	sp|P13807|GYS1_HUMAN	Glycogen [starch] synthase, muscle OS=Homo sapiens OX=9606 GN=GYS1 PE=1 SV=2	59	84531	3	3	3	3	3.1	5.8	0.12
341	sp|Q9Y3U8|RL36_HUMAN	60S ribosomal protein L36 OS=Homo sapiens OX=9606 GN=RPL36 PE=1 SV=3	59	12303	1	1	1	1	10.5	11.59	0.28
342	sp|Q9UQL6|HDAC5_HUMAN	Histone deacetylase 5 OS=Homo sapiens OX=9606 GN=HDAC5 PE=1 SV=2	59	122700	1	1	1	1	0.8	5.83	0.03
343	sp|Q49A26|GLYR1_HUMAN	Putative oxidoreductase GLYR1 OS=Homo sapiens OX=9606 GN=GLYR1 PE=1 SV=4	58	61079	1	1	1	1	2.4	9.27	0.05
344	sp|Q92878|RAD50_HUMAN	DNA repair protein RAD50 OS=Homo sapiens OX=9606 GN=RAD50 PE=1 SV=1	58	154823	1	1	1	1	0.8	6.48	0.02
345	sp|Q96PU5|NED4L_HUMAN	E3 ubiquitin-protein ligase NEDD4-like OS=Homo sapiens OX=9606 GN=NEDD4L PE=1 SV=2	58	112204	1	1	1	1	1	5.56	0.03
346	sp|P62266|RS23_HUMAN	40S ribosomal protein S23 OS=Homo sapiens OX=9606 GN=RPS23 PE=1 SV=3	58	15969	3	3	2	2	8.4	10.5	0.47
347	sp|P49754|VPS41_HUMAN	Vacuolar protein sorting-associated protein 41 homolog OS=Homo sapiens OX=9606 GN=VPS41 PE=1 SV=3	58	99701	1	1	1	1	1.4	5.56	0.03
348	sp|O75400|PR40A_HUMAN	Pre-mRNA-processing factor 40 homolog A OS=Homo sapiens OX=9606 GN=PRPF40A PE=1 SV=2	58	109022	1	1	1	1	1.7	7.18	0.03
349	sp|Q8IWZ3|ANKH1_HUMAN	Ankyrin repeat and KH domain-containing protein 1 OS=Homo sapiens OX=9606 GN=ANKHD1 PE=1 SV=1	58	271286	1	1	1	1	0.4	5.46	0.01
350	sp|Q9UBB6|NCDN_HUMAN	Neurochondrin OS=Homo sapiens OX=9606 GN=NCDN PE=1 SV=1	57	80239	1	1	1	1	1.6	5.34	0.04
351	sp|Q8WV44|TRI41_HUMAN	E3 ubiquitin-protein ligase TRIM41 OS=Homo sapiens OX=9606 GN=TRIM41 PE=1 SV=3	57	72708	1	1	1	1	1.7	4.99	0.05
352	sp|Q96FW1|OTUB1_HUMAN	Ubiquitin thioesterase OTUB1 OS=Homo sapiens OX=9606 GN=OTUB1 PE=1 SV=2	57	31492	1	1	1	1	3.3	4.85	0.11
353	sp|Q9BTW9|TBCD_HUMAN	Tubulin-specific chaperone D OS=Homo sapiens OX=9606 GN=TBCD PE=1 SV=2	57	134283	1	1	1	1	1	5.8	0.02
354	sp|Q07157|ZO1_HUMAN	Tight junction protein ZO-1 OS=Homo sapiens OX=9606 GN=TJP1 PE=1 SV=3	57	195682	1	1	1	1	0.7	6.24	0.02
355	sp|P51532|SMCA4_HUMAN	Transcription activator BRG1 OS=Homo sapiens OX=9606 GN=SMARCA4 PE=1 SV=2	57	185100	1	1	1	1	0.7	7.83	0.02
356	sp|P62805|H4_HUMAN	Histone H4 OS=Homo sapiens OX=9606 GN=H4C1 PE=1 SV=2	57	11360	1	1	1	1	9.7	11.36	0.3
357	sp|P11216|PYGB_HUMAN	Glycogen phosphorylase, brain form OS=Homo sapiens OX=9606 GN=PYGB PE=1 SV=5	57	97319	1	1	1	1	1.4	6.4	0.03
358	sp|P55084|ECHB_HUMAN	Trifunctional enzyme subunit beta, mitochondrial OS=Homo sapiens OX=9606 GN=HADHB PE=1 SV=3	56	51547	1	1	1	1	1.9	9.45	0.06
359	sp|O75323|NIPS2_HUMAN	Protein NipSnap homolog 2 OS=Homo sapiens OX=9606 GN=NIPSNAP2 PE=1 SV=1	56	33949	1	1	1	1	3.1	9.42	0.1
360	sp|P12109|CO6A1_HUMAN	Collagen alpha-1(VI) chain OS=Homo sapiens OX=9606 GN=COL6A1 PE=1 SV=3	56	109602	1	1	1	1	0.9	5.26	0.03
361	sp|P61803|DAD1_HUMAN	Dolichyl-diphosphooligosaccharide--protein glycosyltransferase subunit DAD1 OS=Homo sapiens OX=9606 GN=DAD1 PE=1 SV=3	56	12660	1	1	1	1	10.6	6.52	0.27
362	sp|P38606|VATA_HUMAN	V-type proton ATPase catalytic subunit A OS=Homo sapiens OX=9606 GN=ATP6V1A PE=1 SV=2	56	68660	2	2	1	1	2.4	5.35	0.05
363	sp|O60645|EXOC3_HUMAN	Exocyst complex component 3 OS=Homo sapiens OX=9606 GN=EXOC3 PE=1 SV=3	56	85969	2	2	2	2	3.1	5.93	0.08
364	sp|Q99873|ANM1_HUMAN	Protein arginine N-methyltransferase 1 OS=Homo sapiens OX=9606 GN=PRMT1 PE=1 SV=3	56	43061	1	1	1	1	3	5.18	0.08
365	sp|Q9UNF1|MAGD2_HUMAN	Melanoma-associated antigen D2 OS=Homo sapiens OX=9606 GN=MAGED2 PE=1 SV=2	55	65085	1	1	1	1	1.8	9.35	0.05
366	sp|Q9ULX3|NOB1_HUMAN	RNA-binding protein NOB1 OS=Homo sapiens OX=9606 GN=NOB1 PE=1 SV=1	55	47045	1	1	1	1	2.2	6.72	0.07
367	sp|P43307|SSRA_HUMAN	Translocon-associated protein subunit alpha OS=Homo sapiens OX=9606 GN=SSR1 PE=1 SV=3	55	32215	1	1	1	1	5.2	4.39	0.1
368	sp|Q7Z5H3|RHG22_HUMAN	Rho GTPase-activating protein 22 OS=Homo sapiens OX=9606 GN=ARHGAP22 PE=1 SV=1	55	77301	1	1	1	1	1.4	8.4	0.04
369	sp|P35232|PHB_HUMAN	Prohibitin OS=Homo sapiens OX=9606 GN=PHB PE=1 SV=1	55	29843	1	1	1	1	3.7	5.57	0.11
370	sp|Q8WX92|NELFB_HUMAN	Negative elongation factor B OS=Homo sapiens OX=9606 GN=NELFB PE=1 SV=1	55	66283	1	1	1	1	1.7	5.77	0.05
371	sp|Q9UKD2|MRT4_HUMAN	mRNA turnover protein 4 homolog OS=Homo sapiens OX=9606 GN=MRTO4 PE=1 SV=2	55	27657	1	1	1	1	4.2	8.34	0.12
372	sp|Q13200|PSMD2_HUMAN	26S proteasome non-ATPase regulatory subunit 2 OS=Homo sapiens OX=9606 GN=PSMD2 PE=1 SV=3	55	100877	2	2	2	2	2.3	5.08	0.07
373	sp|P30041|PRDX6_HUMAN	Peroxiredoxin-6 OS=Homo sapiens OX=9606 GN=PRDX6 PE=1 SV=3	55	25133	1	1	1	1	3.1	6	0.13
374	sp|Q8TE68|ES8L1_HUMAN	Epidermal growth factor receptor kinase substrate 8-like protein 1 OS=Homo sapiens OX=9606 GN=EPS8L1 PE=1 SV=3	55	80487	5	5	2	2	2.1	5.76	0.08
375	sp|Q9BR39|JPH2_HUMAN	Junctophilin-2 OS=Homo sapiens OX=9606 GN=JPH2 PE=1 SV=2	54	74404	1	1	1	1	1.4	8.82	0.04
376	sp|P56545|CTBP2_HUMAN	C-terminal-binding protein 2 OS=Homo sapiens OX=9606 GN=CTBP2 PE=1 SV=1	54	49427	1	1	1	1	2.5	6.47	0.07
377	sp|A5YKK6|CNOT1_HUMAN	CCR4-NOT transcription complex subunit 1 OS=Homo sapiens OX=9606 GN=CNOT1 PE=1 SV=2	54	269106	1	1	1	1	0.3	6.65	0.01
378	sp|P29692|EF1D_HUMAN	Elongation factor 1-delta OS=Homo sapiens OX=9606 GN=EEF1D PE=1 SV=5	54	31217	2	2	1	1	4.6	4.9	0.22
379	sp|P52756|RBM5_HUMAN	RNA-binding protein 5 OS=Homo sapiens OX=9606 GN=RBM5 PE=1 SV=2	54	92610	1	1	1	1	1.5	5.94	0.04
380	sp|P62258|1433E_HUMAN	14-3-3 protein epsilon OS=Homo sapiens OX=9606 GN=YWHAE PE=1 SV=1	54	29326	2	2	2	2	8.2	4.63	0.24
381	sp|Q9UBV2|SE1L1_HUMAN	Protein sel-1 homolog 1 OS=Homo sapiens OX=9606 GN=SEL1L PE=1 SV=3	54	89212	1	1	1	1	2.5	5.23	0.04
382	sp|Q13162|PRDX4_HUMAN	Peroxiredoxin-4 OS=Homo sapiens OX=9606 GN=PRDX4 PE=1 SV=1	54	30749	2	2	1	1	4.1	5.86	0.11
383	sp|P84103|SRSF3_HUMAN	Serine/arginine-rich splicing factor 3 OS=Homo sapiens OX=9606 GN=SRSF3 PE=1 SV=1	54	19546	2	2	2	2	12.8	11.64	0.37
384	sp|Q2NKX8|ERC6L_HUMAN	DNA excision repair protein ERCC-6-like OS=Homo sapiens OX=9606 GN=ERCC6L PE=1 SV=1	54	141985	1	1	1	1	0.6	5.19	0.02
385	sp|P61313|RL15_HUMAN	60S ribosomal protein L15 OS=Homo sapiens OX=9606 GN=RPL15 PE=1 SV=2	54	24245	1	1	1	1	4.4	11.62	0.14
386	sp|P41252|SYIC_HUMAN	Isoleucine--tRNA ligase, cytoplasmic OS=Homo sapiens OX=9606 GN=IARS1 PE=1 SV=2	53	145718	3	3	3	3	2.2	5.82	0.07
387	sp|P38646|GRP75_HUMAN	Stress-70 protein, mitochondrial OS=Homo sapiens OX=9606 GN=HSPA9 PE=1 SV=2	53	73920	2	2	2	2	4.9	5.87	0.09
388	sp|Q96NE9|FRMD6_HUMAN	FERM domain-containing protein 6 OS=Homo sapiens OX=9606 GN=FRMD6 PE=1 SV=1	53	72853	1	1	1	1	1.4	7.12	0.05
389	sp|O75460|ERN1_HUMAN	Serine/threonine-protein kinase/endoribonuclease IRE1 OS=Homo sapiens OX=9606 GN=ERN1 PE=1 SV=2	53	110521	2	2	2	2	1.8	5.98	0.06
390	sp|P08559|ODPA_HUMAN	Pyruvate dehydrogenase E1 component subunit alpha, somatic form, mitochondrial OS=Homo sapiens OX=9606 GN=PDHA1 PE=1 SV=3	53	43952	3	3	3	3	7.7	8.35	0.24
391	sp|P08574|CY1_HUMAN	Cytochrome c1, heme protein, mitochondrial OS=Homo sapiens OX=9606 GN=CYC1 PE=1 SV=3	53	35741	1	1	1	1	3.7	9.15	0.09
392	sp|P49406|RM19_HUMAN	39S ribosomal protein L19, mitochondrial OS=Homo sapiens OX=9606 GN=MRPL19 PE=1 SV=2	53	33799	1	1	1	1	3.1	9.55	0.1
393	sp|P46777|RL5_HUMAN	60S ribosomal protein L5 OS=Homo sapiens OX=9606 GN=RPL5 PE=1 SV=3	53	34569	2	2	2	2	9.8	9.73	0.2
394	sp|P61160|ARP2_HUMAN	Actin-related protein 2 OS=Homo sapiens OX=9606 GN=ACTR2 PE=1 SV=1	53	45017	1	1	1	1	3.6	6.3	0.07
395	sp|Q969G5|CAVN3_HUMAN	Caveolae-associated protein 3 OS=Homo sapiens OX=9606 GN=CAVIN3 PE=1 SV=3	53	27685	2	2	2	2	8.4	6.05	0.26
396	sp|P06753|TPM3_HUMAN	Tropomyosin alpha-3 chain OS=Homo sapiens OX=9606 GN=TPM3 PE=1 SV=2	52	32987	1	1	1	1	3.5	4.68	0.1
397	sp|Q9H0V1|TM168_HUMAN	Transmembrane protein 168 OS=Homo sapiens OX=9606 GN=TMEM168 PE=2 SV=2	52	80957	1	1	1	1	1.4	8.34	0.04
398	sp|P98170|XIAP_HUMAN	E3 ubiquitin-protein ligase XIAP OS=Homo sapiens OX=9606 GN=XIAP PE=1 SV=2	52	57789	1	1	1	1	2.8	6.22	0.06
399	sp|Q9H490|PIGU_HUMAN	Phosphatidylinositol glycan anchor biosynthesis class U protein OS=Homo sapiens OX=9606 GN=PIGU PE=1 SV=3	52	50361	1	1	1	1	2.3	7.59	0.07
400	sp|Q6Y7W6|GGYF2_HUMAN	GRB10-interacting GYF protein 2 OS=Homo sapiens OX=9606 GN=GIGYF2 PE=1 SV=1	52	150320	1	1	1	1	1.2	5.45	0.02
401	sp|Q63HR2|TNS2_HUMAN	Tensin-2 OS=Homo sapiens OX=9606 GN=TNS2 PE=1 SV=2	52	154366	1	1	1	1	0.8	8.67	0.02
402	sp|O60568|PLOD3_HUMAN	Multifunctional procollagen lysine hydroxylase and glycosyltransferase LH3 OS=Homo sapiens OX=9606 GN=PLOD3 PE=1 SV=1	52	85302	2	2	2	2	2.4	5.69	0.08
403	sp|Q15717|ELAV1_HUMAN	ELAV-like protein 1 OS=Homo sapiens OX=9606 GN=ELAVL1 PE=1 SV=2	52	36240	1	1	1	1	3.4	9.23	0.09
404	sp|P00367|DHE3_HUMAN	Glutamate dehydrogenase 1, mitochondrial OS=Homo sapiens OX=9606 GN=GLUD1 PE=1 SV=2	52	61701	1	1	1	1	2.2	7.66	0.05
405	sp|P62277|RS13_HUMAN	40S ribosomal protein S13 OS=Homo sapiens OX=9606 GN=RPS13 PE=1 SV=2	52	17212	2	2	1	1	4.6	10.53	0.2
406	sp|P62701|RS4X_HUMAN	40S ribosomal protein S4, X isoform OS=Homo sapiens OX=9606 GN=RPS4X PE=1 SV=2	52	29807	2	2	2	2	9.1	10.16	0.24
407	sp|P62851|RS25_HUMAN	40S ribosomal protein S25 OS=Homo sapiens OX=9606 GN=RPS25 PE=1 SV=1	52	13791	1	1	1	1	8	10.12	0.25
408	sp|Q12926|ELAV2_HUMAN	ELAV-like protein 2 OS=Homo sapiens OX=9606 GN=ELAVL2 PE=1 SV=2	52	39764	1	1	1	1	3.1	9.22	0.08
409	sp|P50213|IDH3A_HUMAN	Isocitrate dehydrogenase [NAD] subunit alpha, mitochondrial OS=Homo sapiens OX=9606 GN=IDH3A PE=1 SV=1	52	40022	1	1	1	1	2.7	6.47	0.08
410	sp|P07237|PDIA1_HUMAN	Protein disulfide-isomerase OS=Homo sapiens OX=9606 GN=P4HB PE=1 SV=3	52	57480	1	1	1	1	3.1	4.76	0.06
411	sp|Q8NHM4|TRY6_HUMAN	Putative trypsin-6 OS=Homo sapiens OX=9606 GN=PRSS3P2 PE=5 SV=2	52	27090	3	3	1	1	8.1	5.64	0.26
412	sp|Q9NVI7|ATD3A_HUMAN	ATPase family AAA domain-containing protein 3A OS=Homo sapiens OX=9606 GN=ATAD3A PE=1 SV=2	51	71610	4	4	3	3	6.5	9.08	0.2
413	sp|Q13619|CUL4A_HUMAN	Cullin-4A OS=Homo sapiens OX=9606 GN=CUL4A PE=1 SV=3	51	88138	2	2	2	2	3	8.29	0.08
414	sp|Q9Y697|NFS1_HUMAN	Cysteine desulfurase, mitochondrial OS=Homo sapiens OX=9606 GN=NFS1 PE=1 SV=3	51	50563	2	2	2	2	5.7	8.54	0.13
415	sp|Q9P2N5|RBM27_HUMAN	RNA-binding protein 27 OS=Homo sapiens OX=9606 GN=RBM27 PE=1 SV=2	51	119101	1	1	1	1	1	9.24	0.03
416	sp|P35606|COPB2_HUMAN	Coatomer subunit beta~ OS=Homo sapiens OX=9606 GN=COPB2 PE=1 SV=2	51	103278	3	3	3	3	3.2	5.15	0.1
417	sp|O14656|TOR1A_HUMAN	Torsin-1A OS=Homo sapiens OX=9606 GN=TOR1A PE=1 SV=1	51	38127	1	1	1	1	3	6.51	0.09
418	sp|Q9UNM6|PSD13_HUMAN	26S proteasome non-ATPase regulatory subunit 13 OS=Homo sapiens OX=9606 GN=PSMD13 PE=1 SV=2	51	43203	1	1	1	1	3.2	5.53	0.08
419	sp|O95394|AGM1_HUMAN	Phosphoacetylglucosamine mutase OS=Homo sapiens OX=9606 GN=PGM3 PE=1 SV=1	51	60270	1	1	1	1	1.5	5.84	0.05
420	sp|Q8TC07|TBC15_HUMAN	TBC1 domain family member 15 OS=Homo sapiens OX=9606 GN=TBC1D15 PE=1 SV=2	51	80352	2	2	2	2	2.9	5.44	0.08
421	sp|P63244|RACK1_HUMAN	Receptor of activated protein C kinase 1 OS=Homo sapiens OX=9606 GN=RACK1 PE=1 SV=3	51	35511	2	2	2	2	6.6	7.6	0.2
422	sp|P10644|KAP0_HUMAN	cAMP-dependent protein kinase type I-alpha regulatory subunit OS=Homo sapiens OX=9606 GN=PRKAR1A PE=1 SV=1	51	43183	1	1	1	1	2.9	5.27	0.08
423	sp|Q96BY7|ATG2B_HUMAN	Autophagy-related protein 2 homolog B OS=Homo sapiens OX=9606 GN=ATG2B PE=1 SV=5	51	234497	2	2	2	2	1	5.49	0.03
424	sp|P61421|VA0D1_HUMAN	V-type proton ATPase subunit d 1 OS=Homo sapiens OX=9606 GN=ATP6V0D1 PE=1 SV=1	51	40759	1	1	1	1	3.1	4.89	0.08
425	sp|P11413|G6PD_HUMAN	Glucose-6-phosphate 1-dehydrogenase OS=Homo sapiens OX=9606 GN=G6PD PE=1 SV=4	51	59675	1	1	1	1	2.1	6.39	0.06
426	sp|Q15363|TMED2_HUMAN	Transmembrane emp24 domain-containing protein 2 OS=Homo sapiens OX=9606 GN=TMED2 PE=1 SV=1	50	22860	2	2	2	2	7	5.08	0.31
427	sp|Q7Z5Q1|CPEB2_HUMAN	Cytoplasmic polyadenylation element-binding protein 2 OS=Homo sapiens OX=9606 GN=CPEB2 PE=2 SV=3	50	65644	1	1	1	1	1.7	6.78	0.05
428	sp|P86452|ZBED6_HUMAN	Zinc finger BED domain-containing protein 6 OS=Homo sapiens OX=9606 GN=ZBED6 PE=1 SV=1	50	111385	1	1	1	1	1.4	6.09	0.03
429	sp|Q96GP6|SREC2_HUMAN	Scavenger receptor class F member 2 OS=Homo sapiens OX=9606 GN=SCARF2 PE=1 SV=5	50	96885	1	1	1	1	1.6	8.77	0.03
430	sp|Q5VZ89|DEN4C_HUMAN	DENN domain-containing protein 4C OS=Homo sapiens OX=9606 GN=DENND4C PE=1 SV=3	50	214914	1	1	1	1	0.5	6.39	0.02
431	sp|Q5VTE0|EF1A3_HUMAN	Putative elongation factor 1-alpha-like 3 OS=Homo sapiens OX=9606 GN=EEF1A1P5 PE=5 SV=1	50	50495	1	1	1	1	2.4	9.15	0.07
432	sp|Q6N069|NAA16_HUMAN	N-alpha-acetyltransferase 16, NatA auxiliary subunit OS=Homo sapiens OX=9606 GN=NAA16 PE=1 SV=2	50	102424	1	1	1	1	1.2	8.06	0.03
433	sp|P51571|SSRD_HUMAN	Translocon-associated protein subunit delta OS=Homo sapiens OX=9606 GN=SSR4 PE=1 SV=1	49	19158	1	1	1	1	6.4	5.76	0.18
434	sp|Q8TER5|ARH40_HUMAN	Rho guanine nucleotide exchange factor 40 OS=Homo sapiens OX=9606 GN=ARHGEF40 PE=1 SV=3	49	166266	1	1	1	1	0.7	5.8	0.02
435	sp|Q9H5Z1|DHX35_HUMAN	Probable ATP-dependent RNA helicase DHX35 OS=Homo sapiens OX=9606 GN=DHX35 PE=1 SV=2	49	79487	1	1	1	1	1.1	8.81	0.04
436	sp|Q9NVN8|GNL3L_HUMAN	Guanine nucleotide-binding protein-like 3-like protein OS=Homo sapiens OX=9606 GN=GNL3L PE=1 SV=1	49	66216	1	1	1	1	3.4	8.68	0.05
437	sp|Q9H857|NT5D2_HUMAN	5~-nucleotidase domain-containing protein 2 OS=Homo sapiens OX=9606 GN=NT5DC2 PE=1 SV=1	49	61022	1	1	1	1	1.9	6.3	0.05
438	sp|Q9UHI6|DDX20_HUMAN	Probable ATP-dependent RNA helicase DDX20 OS=Homo sapiens OX=9606 GN=DDX20 PE=1 SV=2	49	92981	1	1	1	1	1.2	6.49	0.04
439	sp|Q8NER5|ACV1C_HUMAN	Activin receptor type-1C OS=Homo sapiens OX=9606 GN=ACVR1C PE=1 SV=1	49	56203	1	1	1	1	2.2	8.22	0.06
440	sp|O00264|PGRC1_HUMAN	Membrane-associated progesterone receptor component 1 OS=Homo sapiens OX=9606 GN=PGRMC1 PE=1 SV=3	49	21772	1	1	1	1	4.1	4.56	0.15
441	sp|Q7L0J3|SV2A_HUMAN	Synaptic vesicle glycoprotein 2A OS=Homo sapiens OX=9606 GN=SV2A PE=1 SV=1	49	83440	1	1	1	1	2.4	5.37	0.04
442	sp|Q13144|EI2BE_HUMAN	Translation initiation factor eIF-2B subunit epsilon OS=Homo sapiens OX=9606 GN=EIF2B5 PE=1 SV=3	49	81071	1	1	1	1	1.7	4.98	0.04
443	sp|P12429|ANXA3_HUMAN	Annexin A3 OS=Homo sapiens OX=9606 GN=ANXA3 PE=1 SV=3	49	36524	1	1	1	1	2.8	5.63	0.09
444	sp|Q13637|RAB32_HUMAN	Ras-related protein Rab-32 OS=Homo sapiens OX=9606 GN=RAB32 PE=1 SV=3	49	25210	1	1	1	1	4.9	6.08	0.13
445	sp|Q9H0S4|DDX47_HUMAN	Probable ATP-dependent RNA helicase DDX47 OS=Homo sapiens OX=9606 GN=DDX47 PE=1 SV=1	49	50900	1	1	1	1	2.4	9.18	0.06
446	sp|Q12947|FOXF2_HUMAN	Forkhead box protein F2 OS=Homo sapiens OX=9606 GN=FOXF2 PE=1 SV=2	48	46591	1	1	1	1	2	9.2	0.07
447	sp|Q14315|FLNC_HUMAN	Filamin-C OS=Homo sapiens OX=9606 GN=FLNC PE=1 SV=3	48	293407	1	1	1	1	0.3	5.65	0.01
448	sp|Q6PFW1|VIP1_HUMAN	Inositol hexakisphosphate and diphosphoinositol-pentakisphosphate kinase 1 OS=Homo sapiens OX=9606 GN=PPIP5K1 PE=1 SV=1	48	161245	1	1	1	1	0.8	5.26	0.02
449	sp|Q96IG2|FXL20_HUMAN	F-box/LRR-repeat protein 20 OS=Homo sapiens OX=9606 GN=FBXL20 PE=1 SV=2	48	50216	1	1	1	1	1.8	7.65	0.07
450	sp|Q8IY81|SPB1_HUMAN	pre-rRNA 2~-O-ribose RNA methyltransferase FTSJ3 OS=Homo sapiens OX=9606 GN=FTSJ3 PE=1 SV=2	48	96898	1	1	1	1	0.9	8.53	0.03
451	sp|O43402|EMC8_HUMAN	ER membrane protein complex subunit 8 OS=Homo sapiens OX=9606 GN=EMC8 PE=1 SV=1	48	24214	1	1	1	1	4.3	5.92	0.14
452	sp|P38117|ETFB_HUMAN	Electron transfer flavoprotein subunit beta OS=Homo sapiens OX=9606 GN=ETFB PE=1 SV=3	48	28054	1	1	1	1	3.9	8.24	0.12
453	sp|Q13445|TMED1_HUMAN	Transmembrane emp24 domain-containing protein 1 OS=Homo sapiens OX=9606 GN=TMED1 PE=1 SV=1	48	25361	1	1	1	1	4	4.39	0.13
454	sp|P28066|PSA5_HUMAN	Proteasome subunit alpha type-5 OS=Homo sapiens OX=9606 GN=PSMA5 PE=1 SV=3	48	26565	1	1	1	1	4.1	4.74	0.13
455	sp|O00232|PSD12_HUMAN	26S proteasome non-ATPase regulatory subunit 12 OS=Homo sapiens OX=9606 GN=PSMD12 PE=1 SV=3	48	53270	2	2	2	2	3.3	7.53	0.13
456	sp|O14924|RGS12_HUMAN	Regulator of G-protein signaling 12 OS=Homo sapiens OX=9606 GN=RGS12 PE=1 SV=1	48	157800	2	2	2	2	1.3	7.21	0.04
457	sp|O60841|IF2P_HUMAN	Eukaryotic translation initiation factor 5B OS=Homo sapiens OX=9606 GN=EIF5B PE=1 SV=4	47	139198	1	1	1	1	1	5.39	0.02
458	sp|P33991|MCM4_HUMAN	DNA replication licensing factor MCM4 OS=Homo sapiens OX=9606 GN=MCM4 PE=1 SV=5	47	97068	2	2	2	2	1.7	6.28	0.07
459	sp|Q9BWM7|SFXN3_HUMAN	Sideroflexin-3 OS=Homo sapiens OX=9606 GN=SFXN3 PE=1 SV=3	47	35823	1	1	1	1	2.8	9.26	0.09
460	sp|A8MWD9|RUXGL_HUMAN	Putative small nuclear ribonucleoprotein G-like protein 15 OS=Homo sapiens OX=9606 GN=SNRPGP15 PE=5 SV=2	47	8595	1	1	1	1	17.1	8.93	0.41
461	sp|Q9NRH3|TBG2_HUMAN	Tubulin gamma-2 chain OS=Homo sapiens OX=9606 GN=TUBG2 PE=2 SV=1	47	51402	2	2	1	1	2	5.5	0.06
462	sp|Q9H0A0|NAT10_HUMAN	RNA cytidine acetyltransferase OS=Homo sapiens OX=9606 GN=NAT10 PE=1 SV=2	47	116569	1	1	1	1	0.9	8.5	0.03
463	sp|Q8IYU2|HACE1_HUMAN	E3 ubiquitin-protein ligase HACE1 OS=Homo sapiens OX=9606 GN=HACE1 PE=1 SV=2	47	103588	1	1	1	1	1	5.58	0.03
464	sp|O43809|CPSF5_HUMAN	Cleavage and polyadenylation specificity factor subunit 5 OS=Homo sapiens OX=9606 GN=NUDT21 PE=1 SV=1	47	26268	2	2	1	1	3.5	8.85	0.27
465	sp|P15880|RS2_HUMAN	40S ribosomal protein S2 OS=Homo sapiens OX=9606 GN=RPS2 PE=1 SV=2	47	31590	2	2	2	2	4.4	10.25	0.22
466	sp|Q5JU85|IQEC2_HUMAN	IQ motif and SEC7 domain-containing protein 2 OS=Homo sapiens OX=9606 GN=IQSEC2 PE=1 SV=2	47	163596	1	1	1	1	0.9	8.78	0.02
467	sp|Q14596|NBR1_HUMAN	Next to BRCA1 gene 1 protein OS=Homo sapiens OX=9606 GN=NBR1 PE=1 SV=3	47	108486	1	1	1	1	0.9	5.03	0.03
468	sp|O94979|SC31A_HUMAN	Protein transport protein Sec31A OS=Homo sapiens OX=9606 GN=SEC31A PE=1 SV=3	47	133900	1	1	1	1	0.6	6.43	0.02
469	sp|P05783|K1C18_HUMAN	Keratin, type I cytoskeletal 18 OS=Homo sapiens OX=9606 GN=KRT18 PE=1 SV=2	46	48029	2	2	2	2	3	5.34	0.14
470	sp|P25205|MCM3_HUMAN	DNA replication licensing factor MCM3 OS=Homo sapiens OX=9606 GN=MCM3 PE=1 SV=3	46	91551	2	2	2	2	2	5.53	0.07
471	sp|Q9Y324|FCF1_HUMAN	rRNA-processing protein FCF1 homolog OS=Homo sapiens OX=9606 GN=FCF1 PE=1 SV=1	46	23810	1	1	1	1	4.5	9.74	0.14
472	sp|Q5JWF2|GNAS1_HUMAN	Guanine nucleotide-binding protein G(s) subunit alpha isoforms XLas OS=Homo sapiens OX=9606 GN=GNAS PE=1 SV=2	46	111697	1	1	1	1	1.5	4.91	0.03
473	sp|Q14683|SMC1A_HUMAN	Structural maintenance of chromosomes protein 1A OS=Homo sapiens OX=9606 GN=SMC1A PE=1 SV=2	46	143771	2	2	2	2	1.3	7.51	0.05
474	sp|Q8TEX9|IPO4_HUMAN	Importin-4 OS=Homo sapiens OX=9606 GN=IPO4 PE=1 SV=2	46	120179	1	1	1	1	0.7	4.88	0.03
475	sp|Q9Y4B6|DCAF1_HUMAN	DDB1- and CUL4-associated factor 1 OS=Homo sapiens OX=9606 GN=DCAF1 PE=1 SV=3	46	170668	1	1	1	1	0.7	4.92	0.02
476	sp|B2RTY4|MYO9A_HUMAN	Unconventional myosin-IXa OS=Homo sapiens OX=9606 GN=MYO9A PE=1 SV=2	46	294917	1	1	1	1	0.4	9.03	0.01
477	sp|Q9Y383|LC7L2_HUMAN	Putative RNA-binding protein Luc7-like 2 OS=Homo sapiens OX=9606 GN=LUC7L2 PE=1 SV=2	46	46942	1	1	1	1	2.8	10.02	0.07
478	sp|P78316|NOP14_HUMAN	Nucleolar protein 14 OS=Homo sapiens OX=9606 GN=NOP14 PE=1 SV=3	46	98292	2	2	2	2	2	7.33	0.07
479	sp|P62316|SMD2_HUMAN	Small nuclear ribonucleoprotein Sm D2 OS=Homo sapiens OX=9606 GN=SNRPD2 PE=1 SV=1	46	13632	2	2	1	1	7.6	9.92	0.25
480	sp|Q9Y5L0|TNPO3_HUMAN	Transportin-3 OS=Homo sapiens OX=9606 GN=TNPO3 PE=1 SV=3	46	105961	2	2	2	2	1.4	5.35	0.06
481	sp|P30876|RPB2_HUMAN	DNA-directed RNA polymerase II subunit RPB2 OS=Homo sapiens OX=9606 GN=POLR2B PE=1 SV=1	46	135236	2	2	2	2	1.4	6.44	0.05
482	sp|Q8NEY1|NAV1_HUMAN	Neuron navigator 1 OS=Homo sapiens OX=9606 GN=NAV1 PE=1 SV=2	46	203088	1	1	1	1	0.4	8.2	0.02
483	sp|P47755|CAZA2_HUMAN	F-actin-capping protein subunit alpha-2 OS=Homo sapiens OX=9606 GN=CAPZA2 PE=1 SV=3	45	33157	1	1	1	1	3.5	5.57	0.1
484	sp|Q08AD1|CAMP2_HUMAN	Calmodulin-regulated spectrin-associated protein 2 OS=Homo sapiens OX=9606 GN=CAMSAP2 PE=1 SV=3	45	169181	1	1	1	1	0.9	6.36	0.02
485	sp|Q14807|KIF22_HUMAN	Kinesin-like protein KIF22 OS=Homo sapiens OX=9606 GN=KIF22 PE=1 SV=5	45	73616	1	1	1	1	1.5	9.5	0.04
486	sp|P36957|ODO2_HUMAN	Dihydrolipoyllysine-residue succinyltransferase component of 2-oxoglutarate dehydrogenase complex, mitochondrial OS=Homo sapiens OX=9606 GN=DLST PE=1 SV=4	45	49067	1	1	1	1	1.8	9.11	0.07
487	sp|Q6UN15|FIP1_HUMAN	Pre-mRNA 3~-end-processing factor FIP1 OS=Homo sapiens OX=9606 GN=FIP1L1 PE=1 SV=1	45	66601	1	1	1	1	2.5	5.42	0.05
488	sp|Q7Z6J8|UBE3D_HUMAN	E3 ubiquitin-protein ligase E3D OS=Homo sapiens OX=9606 GN=UBE3D PE=1 SV=2	45	44598	2	2	1	1	1.5	8.51	0.07
489	sp|Q9P0W8|SPAT7_HUMAN	Spermatogenesis-associated protein 7 OS=Homo sapiens OX=9606 GN=SPATA7 PE=1 SV=3	45	68190	2	2	1	1	1.2	5.9	0.05
490	sp|P51149|RAB7A_HUMAN	Ras-related protein Rab-7a OS=Homo sapiens OX=9606 GN=RAB7A PE=1 SV=1	45	23760	1	1	1	1	6.8	6.4	0.14
491	sp|Q96I99|SUCB2_HUMAN	Succinate--CoA ligase [GDP-forming] subunit beta, mitochondrial OS=Homo sapiens OX=9606 GN=SUCLG2 PE=1 SV=2	45	46824	1	1	1	1	2.3	6.15	0.07
492	sp|Q9NNW5|WDR6_HUMAN	WD repeat-containing protein 6 OS=Homo sapiens OX=9606 GN=WDR6 PE=1 SV=1	44	123585	1	1	1	1	0.8	6.41	0.03
493	sp|P36404|ARL2_HUMAN	ADP-ribosylation factor-like protein 2 OS=Homo sapiens OX=9606 GN=ARL2 PE=1 SV=4	44	21036	1	1	1	1	5.4	5.95	0.16
494	sp|Q13214|SEM3B_HUMAN	Semaphorin-3B OS=Homo sapiens OX=9606 GN=SEMA3B PE=1 SV=1	44	84210	1	1	1	1	1.9	9.17	0.04
495	sp|Q9HAW7|UD17_HUMAN	UDP-glucuronosyltransferase 1A7 OS=Homo sapiens OX=9606 GN=UGT1A7 PE=1 SV=2	44	60578	1	1	1	1	1.5	7.88	0.05
496	sp|Q8IXI2|MIRO1_HUMAN	Mitochondrial Rho GTPase 1 OS=Homo sapiens OX=9606 GN=RHOT1 PE=1 SV=2	44	71765	2	2	2	2	2.8	5.87	0.09
497	sp|Q9Y224|RTRAF_HUMAN	RNA transcription, translation and transport factor protein OS=Homo sapiens OX=9606 GN=RTRAF PE=1 SV=1	44	28165	2	2	1	1	3.3	6.19	0.25
498	sp|P62847|RS24_HUMAN	40S ribosomal protein S24 OS=Homo sapiens OX=9606 GN=RPS24 PE=1 SV=1	44	15413	1	1	1	1	5.3	10.79	0.22
499	sp|Q15334|L2GL1_HUMAN	Lethal(2) giant larvae protein homolog 1 OS=Homo sapiens OX=9606 GN=LLGL1 PE=1 SV=3	44	116657	1	1	1	1	1.1	5.87	0.03
500	sp|B5ME19|EIFCL_HUMAN	Eukaryotic translation initiation factor 3 subunit C-like protein OS=Homo sapiens OX=9606 GN=EIF3CL PE=1 SV=1	44	106091	2	2	2	2	1.5	5.45	0.06
501	sp|Q8N7W2|BEND7_HUMAN	BEN domain-containing protein 7 OS=Homo sapiens OX=9606 GN=BEND7 PE=1 SV=2	43	58084	1	1	1	1	1.3	9.26	0.06
502	sp|Q8ND56|LS14A_HUMAN	Protein LSM14 homolog A OS=Homo sapiens OX=9606 GN=LSM14A PE=1 SV=3	43	50727	2	2	2	2	3.5	9.55	0.13
503	sp|Q9HAV0|GBB4_HUMAN	Guanine nucleotide-binding protein subunit beta-4 OS=Homo sapiens OX=9606 GN=GNB4 PE=1 SV=3	43	38284	2	2	2	2	2.9	5.6	0.18
504	sp|O00159|MYO1C_HUMAN	Unconventional myosin-Ic OS=Homo sapiens OX=9606 GN=MYO1C PE=1 SV=4	43	122461	2	2	2	2	1.3	9.46	0.05
505	sp|P35030|TRY3_HUMAN	Trypsin-3 OS=Homo sapiens OX=9606 GN=PRSS3 PE=1 SV=2	43	33306	1	1	1	1	4.3	7.46	0.1
506	sp|Q9ULL1|PKHG1_HUMAN	Pleckstrin homology domain-containing family G member 1 OS=Homo sapiens OX=9606 GN=PLEKHG1 PE=1 SV=2	43	156541	1	1	1	1	0.7	5.84	0.02
507	sp|P62314|SMD1_HUMAN	Small nuclear ribonucleoprotein Sm D1 OS=Homo sapiens OX=9606 GN=SNRPD1 PE=1 SV=1	43	13273	1	1	1	1	9.2	11.56	0.26
508	sp|P62906|RL10A_HUMAN	60S ribosomal protein L10a OS=Homo sapiens OX=9606 GN=RPL10A PE=1 SV=2	43	24987	2	2	1	1	3.7	9.94	0.13
509	sp|O95347|SMC2_HUMAN	Structural maintenance of chromosomes protein 2 OS=Homo sapiens OX=9606 GN=SMC2 PE=1 SV=2	43	136085	1	1	1	1	1.7	8.54	0.02
510	sp|O60831|PRAF2_HUMAN	PRA1 family protein 2 OS=Homo sapiens OX=9606 GN=PRAF2 PE=1 SV=1	43	19588	1	1	1	1	6.2	9.41	0.17
511	sp|Q96T76|MMS19_HUMAN	MMS19 nucleotide excision repair protein homolog OS=Homo sapiens OX=9606 GN=MMS19 PE=1 SV=2	43	114928	1	1	1	1	0.8	5.92	0.03
512	sp|P18085|ARF4_HUMAN	ADP-ribosylation factor 4 OS=Homo sapiens OX=9606 GN=ARF4 PE=1 SV=3	43	20612	1	1	1	1	3.9	6.59	0.16
513	sp|P40937|RFC5_HUMAN	Replication factor C subunit 5 OS=Homo sapiens OX=9606 GN=RFC5 PE=1 SV=1	43	38757	1	1	1	1	2.9	6.72	0.09
514	sp|Q7Z3J2|VP35L_HUMAN	VPS35 endosomal protein sorting factor-like OS=Homo sapiens OX=9606 GN=VPS35L PE=1 SV=2	43	110860	1	1	1	1	1.2	6.82	0.03
515	sp|Q96GQ7|DDX27_HUMAN	Probable ATP-dependent RNA helicase DDX27 OS=Homo sapiens OX=9606 GN=DDX27 PE=1 SV=2	43	90292	1	1	1	1	1.5	9.33	0.04
516	sp|Q9Y2K7|KDM2A_HUMAN	Lysine-specific demethylase 2A OS=Homo sapiens OX=9606 GN=KDM2A PE=1 SV=3	42	135159	1	1	1	1	1	7.73	0.02
517	sp|P60660|MYL6_HUMAN	Myosin light polypeptide 6 OS=Homo sapiens OX=9606 GN=MYL6 PE=1 SV=2	42	17090	2	2	2	2	11.3	4.56	0.43
518	sp|P46977|STT3A_HUMAN	Dolichyl-diphosphooligosaccharide--protein glycosyltransferase subunit STT3A OS=Homo sapiens OX=9606 GN=STT3A PE=1 SV=2	42	81104	2	2	2	2	1.8	8.28	0.08
519	sp|P67812|SC11A_HUMAN	Signal peptidase complex catalytic subunit SEC11A OS=Homo sapiens OX=9606 GN=SEC11A PE=1 SV=1	42	20612	2	2	2	2	8.4	9.48	0.35
520	sp|P40227|TCPZ_HUMAN	T-complex protein 1 subunit zeta OS=Homo sapiens OX=9606 GN=CCT6A PE=1 SV=3	42	58444	1	1	1	1	1.3	6.23	0.06
521	sp|O43772|MCAT_HUMAN	Mitochondrial carnitine/acylcarnitine carrier protein OS=Homo sapiens OX=9606 GN=SLC25A20 PE=1 SV=1	42	33264	1	1	1	1	2.7	9.48	0.1
522	sp|P49257|LMAN1_HUMAN	Protein ERGIC-53 OS=Homo sapiens OX=9606 GN=LMAN1 PE=1 SV=2	42	57798	1	1	1	1	2.2	6.3	0.06
523	sp|Q13643|FHL3_HUMAN	Four and a half LIM domains protein 3 OS=Homo sapiens OX=9606 GN=FHL3 PE=1 SV=4	42	33166	1	1	1	1	2.5	5.79	0.1
524	sp|O75146|HIP1R_HUMAN	Huntingtin-interacting protein 1-related protein OS=Homo sapiens OX=9606 GN=HIP1R PE=1 SV=2	42	119999	2	2	2	2	2.3	6.22	0.06
525	sp|O60749|SNX2_HUMAN	Sorting nexin-2 OS=Homo sapiens OX=9606 GN=SNX2 PE=1 SV=2	42	58549	1	1	1	1	1.9	5.04	0.06
526	sp|Q9C0C9|UBE2O_HUMAN	(E3-independent) E2 ubiquitin-conjugating enzyme OS=Homo sapiens OX=9606 GN=UBE2O PE=1 SV=3	42	142631	1	1	1	1	0.5	5.01	0.02
527	sp|Q96GM5|SMRD1_HUMAN	SWI/SNF-related matrix-associated actin-dependent regulator of chromatin subfamily D member 1 OS=Homo sapiens OX=9606 GN=SMARCD1 PE=1 SV=2	42	58481	1	1	1	1	2.1	9.31	0.06
528	sp|Q8NE86|MCU_HUMAN	Calcium uniporter protein, mitochondrial OS=Homo sapiens OX=9606 GN=MCU PE=1 SV=1	42	40127	2	2	2	2	5.4	8.83	0.17
529	sp|P14625|ENPL_HUMAN	Endoplasmin OS=Homo sapiens OX=9606 GN=HSP90B1 PE=1 SV=1	42	92696	1	1	1	1	1.1	4.76	0.04
530	sp|Q99460|PSMD1_HUMAN	26S proteasome non-ATPase regulatory subunit 1 OS=Homo sapiens OX=9606 GN=PSMD1 PE=1 SV=2	42	106795	2	2	2	2	2.3	5.25	0.06
531	sp|Q8WUF5|IASPP_HUMAN	RelA-associated inhibitor OS=Homo sapiens OX=9606 GN=PPP1R13L PE=1 SV=4	41	89378	1	1	1	1	1.1	6.37	0.04
532	sp|Q9NX63|MIC19_HUMAN	MICOS complex subunit MIC19 OS=Homo sapiens OX=9606 GN=CHCHD3 PE=1 SV=1	41	26421	1	1	1	1	3.5	8.48	0.13
533	sp|Q8NBJ5|GT251_HUMAN	Procollagen galactosyltransferase 1 OS=Homo sapiens OX=9606 GN=COLGALT1 PE=1 SV=1	41	71933	1	1	1	1	1.3	6.85	0.05
534	sp|P26641|EF1G_HUMAN	Elongation factor 1-gamma OS=Homo sapiens OX=9606 GN=EEF1G PE=1 SV=3	41	50429	2	2	2	2	3	6.25	0.14
535	sp|O00231|PSD11_HUMAN	26S proteasome non-ATPase regulatory subunit 11 OS=Homo sapiens OX=9606 GN=PSMD11 PE=1 SV=3	41	47719	1	1	1	1	1.7	6.08	0.07
536	sp|Q9UBS4|DJB11_HUMAN	DnaJ homolog subfamily B member 11 OS=Homo sapiens OX=9606 GN=DNAJB11 PE=1 SV=1	41	40774	1	1	1	1	3.1	5.81	0.08
537	sp|P30520|PURA2_HUMAN	Adenylosuccinate synthetase isozyme 2 OS=Homo sapiens OX=9606 GN=ADSS2 PE=1 SV=3	41	50465	1	1	1	1	4.6	6.13	0.07
538	sp|Q13123|RED_HUMAN	Protein Red OS=Homo sapiens OX=9606 GN=IK PE=1 SV=3	41	65676	1	1	1	1	1.4	6.26	0.05
539	sp|O14981|BTAF1_HUMAN	TATA-binding protein-associated factor 172 OS=Homo sapiens OX=9606 GN=BTAF1 PE=1 SV=2	41	209037	2	2	2	2	0.8	6.08	0.03
540	sp|Q96SB4|SRPK1_HUMAN	SRSF protein kinase 1 OS=Homo sapiens OX=9606 GN=SRPK1 PE=1 SV=2	41	74963	1	1	1	1	1.5	5.81	0.04
541	sp|Q8IWR0|Z3H7A_HUMAN	Zinc finger CCCH domain-containing protein 7A OS=Homo sapiens OX=9606 GN=ZC3H7A PE=1 SV=1	41	112348	1	1	1	1	1	7	0.03
542	sp|Q9UBB4|ATX10_HUMAN	Ataxin-10 OS=Homo sapiens OX=9606 GN=ATXN10 PE=1 SV=1	41	54196	1	1	1	1	2.1	5.12	0.06
543	sp|Q13263|TIF1B_HUMAN	Transcription intermediary factor 1-beta OS=Homo sapiens OX=9606 GN=TRIM28 PE=1 SV=5	40	90261	1	1	1	1	1.3	5.52	0.04
544	sp|P06865|HEXA_HUMAN	Beta-hexosaminidase subunit alpha OS=Homo sapiens OX=9606 GN=HEXA PE=1 SV=2	40	61120	1	1	1	1	1.5	5.04	0.05
545	sp|O60826|CCD22_HUMAN	Coiled-coil domain-containing protein 22 OS=Homo sapiens OX=9606 GN=CCDC22 PE=1 SV=1	40	71054	1	1	1	1	1.4	6.3	0.05
546	sp|P20042|IF2B_HUMAN	Eukaryotic translation initiation factor 2 subunit 2 OS=Homo sapiens OX=9606 GN=EIF2S2 PE=1 SV=2	40	38706	1	1	1	1	3	5.6	0.09
547	sp|Q6IQ22|RAB12_HUMAN	Ras-related protein Rab-12 OS=Homo sapiens OX=9606 GN=RAB12 PE=1 SV=3	40	27573	1	1	1	1	4.5	8.67	0.12
548	sp|Q9Y263|PLAP_HUMAN	Phospholipase A-2-activating protein OS=Homo sapiens OX=9606 GN=PLAA PE=1 SV=2	40	88641	1	1	1	1	1.1	5.96	0.04
549	sp|P14678|RSMB_HUMAN	Small nuclear ribonucleoprotein-associated proteins B and B~ OS=Homo sapiens OX=9606 GN=SNRPB PE=1 SV=2	40	24765	1	1	1	1	3.3	11.2	0.14
550	sp|Q99496|RING2_HUMAN	E3 ubiquitin-protein ligase RING2 OS=Homo sapiens OX=9606 GN=RNF2 PE=1 SV=1	40	38088	1	1	1	1	2.1	6.38	0.09
551	sp|P19338|NUCL_HUMAN	Nucleolin OS=Homo sapiens OX=9606 GN=NCL PE=1 SV=3	40	76625	1	1	1	1	1	4.6	0.04
552	sp|O76031|CLPX_HUMAN	ATP-dependent Clp protease ATP-binding subunit clpX-like, mitochondrial OS=Homo sapiens OX=9606 GN=CLPX PE=1 SV=2	40	69922	1	1	1	1	2.2	7.51	0.05
553	sp|Q9NQ29|LUC7L_HUMAN	Putative RNA-binding protein Luc7-like 1 OS=Homo sapiens OX=9606 GN=LUC7L PE=1 SV=1	40	44100	1	1	1	1	3	9.95	0.07
554	sp|P18074|ERCC2_HUMAN	General transcription and DNA repair factor IIH helicase subunit XPD OS=Homo sapiens OX=9606 GN=ERCC2 PE=1 SV=1	40	87652	2	2	2	2	4.5	6.72	0.08
555	sp|Q9NVI1|FANCI_HUMAN	Fanconi anemia group I protein OS=Homo sapiens OX=9606 GN=FANCI PE=1 SV=4	39	150769	1	1	1	1	0.8	6.31	0.02
556	sp|Q14573|ITPR3_HUMAN	Inositol 1,4,5-trisphosphate receptor type 3 OS=Homo sapiens OX=9606 GN=ITPR3 PE=1 SV=2	39	306820	2	2	2	2	0.8	6.05	0.02
557	sp|P07199|CENPB_HUMAN	Major centromere autoantigen B OS=Homo sapiens OX=9606 GN=CENPB PE=1 SV=2	39	65531	1	1	1	1	2	4.49	0.05
558	sp|Q9Y678|COPG1_HUMAN	Coatomer subunit gamma-1 OS=Homo sapiens OX=9606 GN=COPG1 PE=1 SV=1	39	98967	2	2	2	2	2.2	5.32	0.07
559	sp|O15075|DCLK1_HUMAN	Serine/threonine-protein kinase DCLK1 OS=Homo sapiens OX=9606 GN=DCLK1 PE=1 SV=2	39	82743	1	1	1	1	1.8	8.84	0.04
560	sp|O60701|UGDH_HUMAN	UDP-glucose 6-dehydrogenase OS=Homo sapiens OX=9606 GN=UGDH PE=1 SV=1	39	55674	1	1	1	1	2.6	6.73	0.06
561	sp|P52789|HXK2_HUMAN	Hexokinase-2 OS=Homo sapiens OX=9606 GN=HK2 PE=1 SV=2	39	103739	1	1	1	1	2.4	5.71	0.03
562	sp|Q86VP6|CAND1_HUMAN	Cullin-associated NEDD8-dissociated protein 1 OS=Homo sapiens OX=9606 GN=CAND1 PE=1 SV=2	38	137999	1	1	1	1	0.5	5.52	0.02
563	sp|Q9BVG9|PTSS2_HUMAN	Phosphatidylserine synthase 2 OS=Homo sapiens OX=9606 GN=PTDSS2 PE=1 SV=1	38	56787	1	1	1	1	1.6	5.86	0.06
564	sp|O43861|ATP9B_HUMAN	Probable phospholipid-transporting ATPase IIB OS=Homo sapiens OX=9606 GN=ATP9B PE=2 SV=4	38	130760	1	1	1	1	0.9	7.67	0.02
565	sp|Q9Y2I7|FYV1_HUMAN	1-phosphatidylinositol 3-phosphate 5-kinase OS=Homo sapiens OX=9606 GN=PIKFYVE PE=1 SV=3	38	239609	1	1	1	1	0.5	6.24	0.01
566	sp|Q8NBX0|SCPDL_HUMAN	Saccharopine dehydrogenase-like oxidoreductase OS=Homo sapiens OX=9606 GN=SCCPDH PE=1 SV=1	38	47464	1	1	1	1	1.9	9.24	0.07
567	sp|P19623|SPEE_HUMAN	Spermidine synthase OS=Homo sapiens OX=9606 GN=SRM PE=1 SV=1	38	34373	1	1	1	1	2.6	5.3	0.1
568	sp|O95219|SNX4_HUMAN	Sorting nexin-4 OS=Homo sapiens OX=9606 GN=SNX4 PE=1 SV=1	38	52161	1	1	1	1	2	5.69	0.06
569	sp|Q7Z478|DHX29_HUMAN	ATP-dependent RNA helicase DHX29 OS=Homo sapiens OX=9606 GN=DHX29 PE=1 SV=2	38	156222	1	1	1	1	0.6	8.3	0.02
570	sp|P62854|RS26_HUMAN	40S ribosomal protein S26 OS=Homo sapiens OX=9606 GN=RPS26 PE=1 SV=3	38	13292	2	2	2	2	20.9	11.01	0.58
571	sp|O95163|ELP1_HUMAN	Elongator complex protein 1 OS=Homo sapiens OX=9606 GN=ELP1 PE=1 SV=3	38	151813	1	1	1	1	0.6	5.61	0.02
572	sp|Q14254|FLOT2_HUMAN	Flotillin-2 OS=Homo sapiens OX=9606 GN=FLOT2 PE=1 SV=2	38	47434	1	1	1	1	2.6	5.19	0.07
573	sp|Q8WWM7|ATX2L_HUMAN	Ataxin-2-like protein OS=Homo sapiens OX=9606 GN=ATXN2L PE=1 SV=2	38	113589	1	1	1	1	0.7	8.7	0.03
574	sp|Q00325|MPCP_HUMAN	Phosphate carrier protein, mitochondrial OS=Homo sapiens OX=9606 GN=SLC25A3 PE=1 SV=2	38	40525	1	1	1	1	3.3	9.45	0.08
575	sp|P11172|UMPS_HUMAN	Uridine 5~-monophosphate synthase OS=Homo sapiens OX=9606 GN=UMPS PE=1 SV=1	38	52645	1	1	1	1	1.7	6.81	0.06
576	sp|A6NGH7|CC160_HUMAN	Coiled-coil domain-containing protein 160 OS=Homo sapiens OX=9606 GN=CCDC160 PE=3 SV=3	38	38367	1	1	1	1	1.8	5.35	0.09
577	sp|Q86VN1|VPS36_HUMAN	Vacuolar protein-sorting-associated protein 36 OS=Homo sapiens OX=9606 GN=VPS36 PE=1 SV=1	38	44074	1	1	1	1	2.3	6.75	0.07
578	sp|Q92626|PXDN_HUMAN	Peroxidasin homolog OS=Homo sapiens OX=9606 GN=PXDN PE=1 SV=2	37	167793	1	1	1	1	0.7	6.79	0.02
579	sp|Q9NTJ3|SMC4_HUMAN	Structural maintenance of chromosomes protein 4 OS=Homo sapiens OX=9606 GN=SMC4 PE=1 SV=2	37	147775	1	1	1	1	0.8	6.37	0.02
580	sp|Q9UN37|VPS4A_HUMAN	Vacuolar protein sorting-associated protein 4A OS=Homo sapiens OX=9606 GN=VPS4A PE=1 SV=1	37	49152	1	1	1	1	2.5	7.64	0.07
581	sp|Q96MC2|DRC1_HUMAN	Dynein regulatory complex protein 1 OS=Homo sapiens OX=9606 GN=DRC1 PE=2 SV=2	37	87479	1	1	1	1	1.1	5.3	0.04
582	sp|Q96JK2|DCAF5_HUMAN	DDB1- and CUL4-associated factor 5 OS=Homo sapiens OX=9606 GN=DCAF5 PE=1 SV=2	37	104983	1	1	1	1	1	5.48	0.03
583	sp|P51790|CLCN3_HUMAN	H(+)/Cl(-) exchange transporter 3 OS=Homo sapiens OX=9606 GN=CLCN3 PE=1 SV=2	37	91934	1	1	1	1	1.1	5.88	0.04
584	sp|Q92845|KIFA3_HUMAN	Kinesin-associated protein 3 OS=Homo sapiens OX=9606 GN=KIFAP3 PE=1 SV=2	37	91945	1	1	1	1	1.3	4.96	0.04
585	sp|Q08209|PP2BA_HUMAN	Serine/threonine-protein phosphatase 2B catalytic subunit alpha isoform OS=Homo sapiens OX=9606 GN=PPP3CA PE=1 SV=1	37	59335	2	2	2	2	3.8	5.58	0.11
586	sp|P55039|DRG2_HUMAN	Developmentally-regulated GTP-binding protein 2 OS=Homo sapiens OX=9606 GN=DRG2 PE=1 SV=1	37	41120	2	2	1	1	3.6	9.02	0.17
587	sp|Q8NFH5|NUP35_HUMAN	Nucleoporin NUP35 OS=Homo sapiens OX=9606 GN=NUP35 PE=1 SV=1	37	34866	1	1	1	1	4	9.15	0.1
588	sp|Q59GN2|R39L5_HUMAN	Putative 60S ribosomal protein L39-like 5 OS=Homo sapiens OX=9606 GN=RPL39P5 PE=5 SV=2	37	6319	1	1	1	1	19.6	12.32	0.57
589	sp|P12110|CO6A2_HUMAN	Collagen alpha-2(VI) chain OS=Homo sapiens OX=9606 GN=COL6A2 PE=1 SV=4	37	109709	1	1	1	1	1	5.85	0.03
590	sp|P59998|ARPC4_HUMAN	Actin-related protein 2/3 complex subunit 4 OS=Homo sapiens OX=9606 GN=ARPC4 PE=1 SV=3	37	19768	1	1	1	1	4.8	8.53	0.17
591	sp|P19367|HXK1_HUMAN	Hexokinase-1 OS=Homo sapiens OX=9606 GN=HK1 PE=1 SV=3	37	103561	1	1	1	1	0.9	6.36	0.03
592	sp|Q8TCJ2|STT3B_HUMAN	Dolichyl-diphosphooligosaccharide--protein glycosyltransferase subunit STT3B OS=Homo sapiens OX=9606 GN=STT3B PE=1 SV=1	37	94241	2	2	2	2	1.8	9.04	0.07
593	sp|P42226|STAT6_HUMAN	Signal transducer and activator of transcription 6 OS=Homo sapiens OX=9606 GN=STAT6 PE=1 SV=1	37	94816	1	1	1	1	0.9	5.84	0.03
594	sp|Q9NZB2|F120A_HUMAN	Constitutive coactivator of PPAR-gamma-like protein 1 OS=Homo sapiens OX=9606 GN=FAM120A PE=1 SV=2	37	123008	1	1	1	1	0.8	9.07	0.03
595	sp|P23246|SFPQ_HUMAN	Splicing factor, proline- and glutamine-rich OS=Homo sapiens OX=9606 GN=SFPQ PE=1 SV=2	37	76216	1	1	1	1	1.6	9.45	0.04
596	sp|P62244|RS15A_HUMAN	40S ribosomal protein S15a OS=Homo sapiens OX=9606 GN=RPS15A PE=1 SV=2	36	14944	1	1	1	1	6.9	10.14	0.23
597	sp|Q9ULD0|OGDHL_HUMAN	2-oxoglutarate dehydrogenase-like, mitochondrial OS=Homo sapiens OX=9606 GN=OGDHL PE=1 SV=3	36	115264	1	1	1	1	0.9	6.18	0.03
598	sp|P24666|PPAC_HUMAN	Low molecular weight phosphotyrosine protein phosphatase OS=Homo sapiens OX=9606 GN=ACP1 PE=1 SV=3	36	18487	1	1	1	1	5.7	6.3	0.18
599	sp|O00139|KIF2A_HUMAN	Kinesin-like protein KIF2A OS=Homo sapiens OX=9606 GN=KIF2A PE=1 SV=3	36	80589	1	1	1	1	1.3	6.28	0.04
600	sp|Q14644|RASA3_HUMAN	Ras GTPase-activating protein 3 OS=Homo sapiens OX=9606 GN=RASA3 PE=1 SV=3	36	96836	1	1	1	1	1.1	6.76	0.03
601	sp|O43684|BUB3_HUMAN	Mitotic checkpoint protein BUB3 OS=Homo sapiens OX=9606 GN=BUB3 PE=1 SV=1	36	37587	1	1	1	1	2.1	6.36	0.09
602	sp|Q08J23|NSUN2_HUMAN	RNA cytosine C(5)-methyltransferase NSUN2 OS=Homo sapiens OX=9606 GN=NSUN2 PE=1 SV=2	36	87214	1	1	1	1	0.8	6.33	0.04
603	sp|P16435|NCPR_HUMAN	NADPH--cytochrome P450 reductase OS=Homo sapiens OX=9606 GN=POR PE=1 SV=2	36	77097	1	1	1	1	1.2	5.38	0.04
604	sp|Q9ULD4|BRPF3_HUMAN	Bromodomain and PHD finger-containing protein 3 OS=Homo sapiens OX=9606 GN=BRPF3 PE=1 SV=2	36	137313	1	1	1	1	0.6	6.17	0.02
605	sp|Q13438|OS9_HUMAN	Protein OS-9 OS=Homo sapiens OX=9606 GN=OS9 PE=1 SV=1	36	75971	1	1	1	1	1.2	4.8	0.04
606	sp|Q92544|TM9S4_HUMAN	Transmembrane 9 superfamily member 4 OS=Homo sapiens OX=9606 GN=TM9SF4 PE=1 SV=2	36	75211	1	1	1	1	1.4	6.1	0.04
607	sp|A5PLL7|PDES1_HUMAN	Plasmanylethanolamine desaturase OS=Homo sapiens OX=9606 GN=PEDS1 PE=1 SV=3	36	31571	1	1	1	1	4.1	6.33	0.11
608	sp|P26639|SYTC_HUMAN	Threonine--tRNA ligase 1, cytoplasmic OS=Homo sapiens OX=9606 GN=TARS1 PE=1 SV=3	36	84294	1	1	1	1	1.2	6.23	0.04
609	sp|Q5T447|HECD3_HUMAN	E3 ubiquitin-protein ligase HECTD3 OS=Homo sapiens OX=9606 GN=HECTD3 PE=1 SV=1	36	98135	1	1	1	1	1.9	5.47	0.03
610	sp|P00352|AL1A1_HUMAN	Retinal dehydrogenase 1 OS=Homo sapiens OX=9606 GN=ALDH1A1 PE=1 SV=2	35	55454	1	1	1	1	1.8	6.3	0.06
611	sp|Q13242|SRSF9_HUMAN	Serine/arginine-rich splicing factor 9 OS=Homo sapiens OX=9606 GN=SRSF9 PE=1 SV=1	35	25640	1	1	1	1	4.5	8.74	0.13
612	sp|Q9BSA4|TTYH2_HUMAN	Protein tweety homolog 2 OS=Homo sapiens OX=9606 GN=TTYH2 PE=1 SV=3	35	59818	1	1	1	1	1.5	5.48	0.05
613	sp|Q9ULT0|TTC7A_HUMAN	Tetratricopeptide repeat protein 7A OS=Homo sapiens OX=9606 GN=TTC7A PE=1 SV=3	35	96978	1	1	1	1	0.7	6.03	0.03
614	sp|Q14160|SCRIB_HUMAN	Protein scribble homolog OS=Homo sapiens OX=9606 GN=SCRIB PE=1 SV=4	35	175748	2	2	2	2	0.7	5.01	0.04
615	sp|Q93052|LPP_HUMAN	Lipoma-preferred partner OS=Homo sapiens OX=9606 GN=LPP PE=1 SV=1	34	67129	1	1	1	1	2	7.18	0.05
616	sp|P82930|RT34_HUMAN	28S ribosomal protein S34, mitochondrial OS=Homo sapiens OX=9606 GN=MRPS34 PE=1 SV=2	34	25692	2	2	2	2	6.9	9.98	0.28
617	sp|Q99805|TM9S2_HUMAN	Transmembrane 9 superfamily member 2 OS=Homo sapiens OX=9606 GN=TM9SF2 PE=1 SV=1	34	76809	1	1	1	1	2.1	7.23	0.04
618	sp|Q8WVX9|FACR1_HUMAN	Fatty acyl-CoA reductase 1 OS=Homo sapiens OX=9606 GN=FAR1 PE=1 SV=1	34	59661	1	1	1	1	2.1	9.25	0.06
619	sp|Q00535|CDK5_HUMAN	Cyclin-dependent-like kinase 5 OS=Homo sapiens OX=9606 GN=CDK5 PE=1 SV=3	34	33739	2	2	2	2	5.1	7.57	0.21
620	sp|O60547|GMDS_HUMAN	GDP-mannose 4,6 dehydratase OS=Homo sapiens OX=9606 GN=GMDS PE=1 SV=1	34	42265	1	1	1	1	2.2	6.87	0.08
621	sp|Q5F1R6|DJC21_HUMAN	DnaJ homolog subfamily C member 21 OS=Homo sapiens OX=9606 GN=DNAJC21 PE=1 SV=2	34	62445	1	1	1	1	0.9	5.34	0.06
622	sp|O95772|STR3N_HUMAN	STARD3 N-terminal-like protein OS=Homo sapiens OX=9606 GN=STARD3NL PE=1 SV=1	34	26752	1	1	1	1	4.3	4.75	0.12
623	sp|Q6DD88|ATLA3_HUMAN	Atlastin-3 OS=Homo sapiens OX=9606 GN=ATL3 PE=1 SV=1	34	60960	2	2	2	2	3.5	5.43	0.11
624	sp|P12081|HARS1_HUMAN	Histidine--tRNA ligase, cytoplasmic OS=Homo sapiens OX=9606 GN=HARS1 PE=1 SV=2	34	57944	1	1	1	1	1.8	5.72	0.06
625	sp|Q6P996|PDXD1_HUMAN	Pyridoxal-dependent decarboxylase domain-containing protein 1 OS=Homo sapiens OX=9606 GN=PDXDC1 PE=1 SV=2	34	87565	1	1	1	1	1	5.25	0.04
626	sp|Q96S44|PRPK_HUMAN	EKC/KEOPS complex subunit TP53RK OS=Homo sapiens OX=9606 GN=TP53RK PE=1 SV=2	34	28257	1	1	1	1	2	9.56	0.12
627	sp|Q96HC4|PDLI5_HUMAN	PDZ and LIM domain protein 5 OS=Homo sapiens OX=9606 GN=PDLIM5 PE=1 SV=5	34	65102	1	1	1	1	1.8	8.55	0.05
628	sp|Q9UNQ2|DIM1_HUMAN	Probable dimethyladenosine transferase OS=Homo sapiens OX=9606 GN=DIMT1 PE=1 SV=1	34	35499	1	1	1	1	2.9	10.01	0.09
629	sp|Q6UB35|C1TM_HUMAN	Monofunctional C1-tetrahydrofolate synthase, mitochondrial OS=Homo sapiens OX=9606 GN=MTHFD1L PE=1 SV=1	34	106636	1	1	1	1	1	8.32	0.03
630	sp|Q8N4C6|NIN_HUMAN	Ninein OS=Homo sapiens OX=9606 GN=NIN PE=1 SV=4	34	245208	1	1	1	1	0.4	4.99	0.01
631	sp|Q05209|PTN12_HUMAN	Tyrosine-protein phosphatase non-receptor type 12 OS=Homo sapiens OX=9606 GN=PTPN12 PE=1 SV=3	34	88907	1	1	1	1	1.4	5.4	0.04
632	sp|Q99623|PHB2_HUMAN	Prohibitin-2 OS=Homo sapiens OX=9606 GN=PHB2 PE=1 SV=2	34	33276	1	1	1	1	2.7	9.83	0.1
633	sp|Q14517|FAT1_HUMAN	Protocadherin Fat 1 OS=Homo sapiens OX=9606 GN=FAT1 PE=1 SV=2	34	509379	1	1	1	1	0.2	4.85	0.01
634	sp|O76024|WFS1_HUMAN	Wolframin OS=Homo sapiens OX=9606 GN=WFS1 PE=1 SV=2	34	101367	1	1	1	1	0.9	8.34	0.03
635	sp|Q16531|DDB1_HUMAN	DNA damage-binding protein 1 OS=Homo sapiens OX=9606 GN=DDB1 PE=1 SV=1	33	128142	1	1	1	1	0.8	5.14	0.03
636	sp|Q96S97|MYADM_HUMAN	Myeloid-associated differentiation marker OS=Homo sapiens OX=9606 GN=MYADM PE=1 SV=2	33	36049	1	1	1	1	3.1	8.53	0.09
637	sp|Q15042|RB3GP_HUMAN	Rab3 GTPase-activating protein catalytic subunit OS=Homo sapiens OX=9606 GN=RAB3GAP1 PE=1 SV=3	33	111594	1	1	1	1	0.9	5.38	0.03
638	sp|Q12894|IFRD2_HUMAN	Interferon-related developmental regulator 2 OS=Homo sapiens OX=9606 GN=IFRD2 PE=1 SV=3	33	55464	1	1	1	1	1.8	8.21	0.06
639	sp|P11717|MPRI_HUMAN	Cation-independent mannose-6-phosphate receptor OS=Homo sapiens OX=9606 GN=IGF2R PE=1 SV=3	33	281155	1	1	1	1	0.3	5.64	0.01
640	sp|Q9NXE8|CWC25_HUMAN	Pre-mRNA-splicing factor CWC25 homolog OS=Homo sapiens OX=9606 GN=CWC25 PE=1 SV=1	33	49674	1	1	1	1	1.9	10.18	0.07
641	sp|P46782|RS5_HUMAN	40S ribosomal protein S5 OS=Homo sapiens OX=9606 GN=RPS5 PE=1 SV=4	33	23033	3	3	3	3	9.8	9.73	0.5
642	sp|Q8IYJ1|CPNE9_HUMAN	Copine-9 OS=Homo sapiens OX=9606 GN=CPNE9 PE=1 SV=3	33	62281	1	1	1	1	1.6	5.18	0.05
643	sp|Q8N5A5|ZGPAT_HUMAN	Zinc finger CCCH-type with G patch domain-containing protein OS=Homo sapiens OX=9606 GN=ZGPAT PE=1 SV=3	33	57780	1	1	1	1	2.1	5.3	0.06
644	sp|Q9H307|PININ_HUMAN	Pinin OS=Homo sapiens OX=9606 GN=PNN PE=1 SV=5	33	81693	2	2	2	2	3.1	6.71	0.08
645	sp|P46776|RL27A_HUMAN	60S ribosomal protein L27a OS=Homo sapiens OX=9606 GN=RPL27A PE=1 SV=2	33	16665	1	1	1	1	6.8	11	0.2
646	sp|Q8N766|EMC1_HUMAN	ER membrane protein complex subunit 1 OS=Homo sapiens OX=9606 GN=EMC1 PE=1 SV=1	33	112145	1	1	1	1	0.7	7.38	0.03
647	sp|Q9Y6G9|DC1L1_HUMAN	Cytoplasmic dynein 1 light intermediate chain 1 OS=Homo sapiens OX=9606 GN=DYNC1LI1 PE=1 SV=3	33	56829	1	1	1	1	2.3	6.01	0.06
648	sp|Q9BZJ0|CRNL1_HUMAN	Crooked neck-like protein 1 OS=Homo sapiens OX=9606 GN=CRNKL1 PE=1 SV=4	33	100902	1	1	1	1	0.8	8.1	0.03
649	sp|Q8TEU7|RPGF6_HUMAN	Rap guanine nucleotide exchange factor 6 OS=Homo sapiens OX=9606 GN=RAPGEF6 PE=1 SV=2	33	180850	1	1	1	1	0.3	5.98	0.02
650	sp|P49023|PAXI_HUMAN	Paxillin OS=Homo sapiens OX=9606 GN=PXN PE=1 SV=3	33	65946	1	1	1	1	0.8	5.8	0.05
651	sp|Q9HCS7|SYF1_HUMAN	Pre-mRNA-splicing factor SYF1 OS=Homo sapiens OX=9606 GN=XAB2 PE=1 SV=2	33	100745	1	1	1	1	1.6	5.87	0.03
652	sp|Q8IZV5|RDH10_HUMAN	Retinol dehydrogenase 10 OS=Homo sapiens OX=9606 GN=RDH10 PE=1 SV=1	33	38747	1	1	1	1	2.3	7.11	0.09
653	sp|Q8TDU9|RL3R2_HUMAN	Relaxin-3 receptor 2 OS=Homo sapiens OX=9606 GN=RXFP4 PE=1 SV=1	33	41571	1	1	1	1	1.3	10.32	0.08
654	sp|Q9BTC8|MTA3_HUMAN	Metastasis-associated protein MTA3 OS=Homo sapiens OX=9606 GN=MTA3 PE=1 SV=2	33	68202	1	1	1	1	1	8.8	0.05
655	sp|P11137|MTAP2_HUMAN	Microtubule-associated protein 2 OS=Homo sapiens OX=9606 GN=MAP2 PE=1 SV=4	33	199860	1	1	1	1	0.7	4.82	0.02
656	sp|O15371|EIF3D_HUMAN	Eukaryotic translation initiation factor 3 subunit D OS=Homo sapiens OX=9606 GN=EIF3D PE=1 SV=1	33	64560	1	1	1	1	2.6	5.79	0.05
657	sp|Q96M86|DNHD1_HUMAN	Dynein heavy chain domain-containing protein 1 OS=Homo sapiens OX=9606 GN=DNHD1 PE=2 SV=2	33	539463	1	1	1	1	0.1	6.25	0.01
658	sp|Q8TDN6|BRX1_HUMAN	Ribosome biogenesis protein BRX1 homolog OS=Homo sapiens OX=9606 GN=BRIX1 PE=1 SV=2	33	41660	1	1	1	1	2	9.92	0.08
659	sp|Q12769|NU160_HUMAN	Nuclear pore complex protein Nup160 OS=Homo sapiens OX=9606 GN=NUP160 PE=1 SV=3	33	164355	1	1	1	1	0.7	5.31	0.02
660	sp|P26640|SYVC_HUMAN	Valine--tRNA ligase OS=Homo sapiens OX=9606 GN=VARS1 PE=1 SV=4	33	141642	1	1	1	1	0.6	7.53	0.02
661	sp|Q6PCB5|RSBNL_HUMAN	Lysine-specific demethylase RSBN1L OS=Homo sapiens OX=9606 GN=RSBN1L PE=1 SV=2	33	95381	1	1	1	1	0.8	8.91	0.03
662	sp|Q92499|DDX1_HUMAN	ATP-dependent RNA helicase DDX1 OS=Homo sapiens OX=9606 GN=DDX1 PE=1 SV=2	33	83349	1	1	1	1	1.5	6.81	0.04
663	sp|P10253|LYAG_HUMAN	Lysosomal alpha-glucosidase OS=Homo sapiens OX=9606 GN=GAA PE=1 SV=4	33	106112	1	1	1	1	0.9	5.62	0.03
664	sp|Q9H2M9|RBGPR_HUMAN	Rab3 GTPase-activating protein non-catalytic subunit OS=Homo sapiens OX=9606 GN=RAB3GAP2 PE=1 SV=1	32	157482	2	2	2	2	1	5.4	0.04
665	sp|Q9UKV8|AGO2_HUMAN	Protein argonaute-2 OS=Homo sapiens OX=9606 GN=AGO2 PE=1 SV=3	32	98400	1	1	1	1	1.3	9.32	0.03
666	sp|Q6P2E9|EDC4_HUMAN	Enhancer of mRNA-decapping protein 4 OS=Homo sapiens OX=9606 GN=EDC4 PE=1 SV=1	32	152992	1	1	1	1	0.6	5.55	0.02
667	sp|Q15438|CYH1_HUMAN	Cytohesin-1 OS=Homo sapiens OX=9606 GN=CYTH1 PE=1 SV=1	32	46840	1	1	1	1	2.8	5.41	0.07
668	sp|P61353|RL27_HUMAN	60S ribosomal protein L27 OS=Homo sapiens OX=9606 GN=RPL27 PE=1 SV=2	32	15788	1	1	1	1	5.9	10.56	0.22
669	sp|Q9Y2E6|DTX4_HUMAN	E3 ubiquitin-protein ligase DTX4 OS=Homo sapiens OX=9606 GN=DTX4 PE=1 SV=2	32	67900	1	1	1	1	2.1	9.65	0.05
670	sp|Q5VZ46|K1614_HUMAN	Uncharacterized protein KIAA1614 OS=Homo sapiens OX=9606 GN=KIAA1614 PE=2 SV=3	32	127610	1	1	1	1	0.8	9.1	0.03
671	sp|Q9P2E9|RRBP1_HUMAN	Ribosome-binding protein 1 OS=Homo sapiens OX=9606 GN=RRBP1 PE=1 SV=5	32	152764	2	2	2	2	1.2	8.69	0.04
672	sp|P22626|ROA2_HUMAN	Heterogeneous nuclear ribonucleoproteins A2/B1 OS=Homo sapiens OX=9606 GN=HNRNPA2B1 PE=1 SV=2	32	37464	1	1	1	1	2.8	8.97	0.09
673	sp|Q9Y5A7|NUB1_HUMAN	NEDD8 ultimate buster 1 OS=Homo sapiens OX=9606 GN=NUB1 PE=1 SV=2	32	71235	1	1	1	1	1.3	5.71	0.05
674	sp|P28331|NDUS1_HUMAN	NADH-ubiquinone oxidoreductase 75 kDa subunit, mitochondrial OS=Homo sapiens OX=9606 GN=NDUFS1 PE=1 SV=3	32	80443	1	1	1	1	1.2	5.89	0.04
675	sp|Q7KZI7|MARK2_HUMAN	Serine/threonine-protein kinase MARK2 OS=Homo sapiens OX=9606 GN=MARK2 PE=1 SV=2	32	88255	1	1	1	1	1.1	9.73	0.04
676	sp|Q12904|AIMP1_HUMAN	Aminoacyl tRNA synthase complex-interacting multifunctional protein 1 OS=Homo sapiens OX=9606 GN=AIMP1 PE=1 SV=2	32	34616	1	1	1	1	5.8	8.61	0.1
677	sp|P23919|KTHY_HUMAN	Thymidylate kinase OS=Homo sapiens OX=9606 GN=DTYMK PE=1 SV=4	32	23976	1	1	1	1	5.2	8.39	0.14
678	sp|Q8N1B4|VPS52_HUMAN	Vacuolar protein sorting-associated protein 52 homolog OS=Homo sapiens OX=9606 GN=VPS52 PE=1 SV=1	32	82512	1	1	1	1	1.2	5.7	0.04
679	sp|Q13033|STRN3_HUMAN	Striatin-3 OS=Homo sapiens OX=9606 GN=STRN3 PE=1 SV=3	32	87554	1	1	1	1	1	5.17	0.04
680	sp|P25789|PSA4_HUMAN	Proteasome subunit alpha type-4 OS=Homo sapiens OX=9606 GN=PSMA4 PE=1 SV=1	32	29750	1	1	1	1	3.4	7.57	0.11
681	sp|P35249|RFC4_HUMAN	Replication factor C subunit 4 OS=Homo sapiens OX=9606 GN=RFC4 PE=1 SV=2	32	40170	1	1	1	1	2.5	8.26	0.08
682	sp|Q6ZRF7|ZN818_HUMAN	Putative zinc finger protein 818 OS=Homo sapiens OX=9606 GN=ZNF818P PE=5 SV=1	32	15674	1	1	1	1	4.4	10.24	0.22
683	sp|Q8WWY3|PRP31_HUMAN	U4/U6 small nuclear ribonucleoprotein Prp31 OS=Homo sapiens OX=9606 GN=PRPF31 PE=1 SV=2	31	55649	1	1	1	1	1.4	5.63	0.06
684	sp|Q15654|TRIP6_HUMAN	Thyroid receptor-interacting protein 6 OS=Homo sapiens OX=9606 GN=TRIP6 PE=1 SV=3	31	51738	1	1	1	1	1.9	7.19	0.06
685	sp|O43181|NDUS4_HUMAN	NADH dehydrogenase [ubiquinone] iron-sulfur protein 4, mitochondrial OS=Homo sapiens OX=9606 GN=NDUFS4 PE=1 SV=1	31	20095	1	1	1	1	3.4	10.3	0.17
686	sp|P04406|G3P_HUMAN	Glyceraldehyde-3-phosphate dehydrogenase OS=Homo sapiens OX=9606 GN=GAPDH PE=1 SV=3	31	36201	1	1	1	1	2.1	8.57	0.09
687	sp|Q96S38|KS6C1_HUMAN	Ribosomal protein S6 kinase delta-1 OS=Homo sapiens OX=9606 GN=RPS6KC1 PE=1 SV=2	31	119521	1	1	1	1	0.6	4.76	0.03
688	sp|Q9UBD9|CLCF1_HUMAN	Cardiotrophin-like cytokine factor 1 OS=Homo sapiens OX=9606 GN=CLCF1 PE=1 SV=1	31	25388	2	2	1	1	3.6	8.68	0.13
689	sp|Q2VIQ3|KIF4B_HUMAN	Chromosome-associated kinesin KIF4B OS=Homo sapiens OX=9606 GN=KIF4B PE=2 SV=2	31	141829	1	1	1	1	0.4	5.88	0.02
690	sp|Q8NCX0|CC150_HUMAN	Coiled-coil domain-containing protein 150 OS=Homo sapiens OX=9606 GN=CCDC150 PE=1 SV=2	31	129536	1	1	1	1	0.5	6.58	0.03
691	sp|Q15019|SEPT2_HUMAN	Septin-2 OS=Homo sapiens OX=9606 GN=SEPTIN2 PE=1 SV=1	31	41689	1	1	1	1	3	6.15	0.08
692	sp|Q5VYY1|ANR22_HUMAN	Ankyrin repeat domain-containing protein 22 OS=Homo sapiens OX=9606 GN=ANKRD22 PE=2 SV=1	31	22234	1	1	1	1	3.7	9.07	0.15
693	sp|Q9NPG4|PCD12_HUMAN	Protocadherin-12 OS=Homo sapiens OX=9606 GN=PCDH12 PE=1 SV=1	31	129599	1	1	1	1	0.6	5.13	0.03
694	sp|Q6PIJ6|FBX38_HUMAN	F-box only protein 38 OS=Homo sapiens OX=9606 GN=FBXO38 PE=1 SV=3	31	135740	1	1	1	1	0.4	5.92	0.02
695	sp|Q9Y4F3|MARF1_HUMAN	Meiosis regulator and mRNA stability factor 1 OS=Homo sapiens OX=9606 GN=MARF1 PE=1 SV=6	30	195816	1	1	1	1	0.4	8.13	0.02
696	sp|Q8N1H7|S6OS1_HUMAN	Protein SIX6OS1 OS=Homo sapiens OX=9606 GN=SIX6OS1 PE=1 SV=2	30	68751	1	1	1	1	1.2	5.39	0.05
697	sp|O14682|ENC1_HUMAN	Ectoderm-neural cortex protein 1 OS=Homo sapiens OX=9606 GN=ENC1 PE=1 SV=2	30	67285	1	1	1	1	2	6.4	0.05
698	sp|P42263|GRIA3_HUMAN	Glutamate receptor 3 OS=Homo sapiens OX=9606 GN=GRIA3 PE=1 SV=2	30	101662	1	1	1	1	2	8.72	0.03
699	sp|Q5VWQ0|RSBN1_HUMAN	Lysine-specific demethylase 9 OS=Homo sapiens OX=9606 GN=RSBN1 PE=1 SV=2	30	90928	1	1	1	1	0.9	8.85	0.04
700	sp|P33993|MCM7_HUMAN	DNA replication licensing factor MCM7 OS=Homo sapiens OX=9606 GN=MCM7 PE=1 SV=4	30	81884	1	1	1	1	1.7	6.08	0.04
701	sp|O94992|HEXI1_HUMAN	Protein HEXIM1 OS=Homo sapiens OX=9606 GN=HEXIM1 PE=1 SV=1	30	40884	1	1	1	1	2.2	4.84	0.08
702	sp|Q9H668|STN1_HUMAN	CST complex subunit STN1 OS=Homo sapiens OX=9606 GN=STN1 PE=1 SV=2	30	42435	1	1	1	1	3.3	5.72	0.08
703	sp|O14782|KIF3C_HUMAN	Kinesin-like protein KIF3C OS=Homo sapiens OX=9606 GN=KIF3C PE=1 SV=3	30	89599	1	1	1	1	1	8.28	0.04
704	sp|O00425|IF2B3_HUMAN	Insulin-like growth factor 2 mRNA-binding protein 3 OS=Homo sapiens OX=9606 GN=IGF2BP3 PE=1 SV=2	30	64008	1	1	1	1	1.4	8.99	0.05
705	sp|O95793|STAU1_HUMAN	Double-stranded RNA-binding protein Staufen homolog 1 OS=Homo sapiens OX=9606 GN=STAU1 PE=1 SV=2	30	63428	1	1	1	1	1.7	9.46	0.05
706	sp|Q8TBY9|CF251_HUMAN	Cilia- and flagella-associated protein 251 OS=Homo sapiens OX=9606 GN=CFAP251 PE=1 SV=2	30	131124	1	1	1	1	0.5	4.99	0.02
707	sp|Q12906|ILF3_HUMAN	Interleukin enhancer-binding factor 3 OS=Homo sapiens OX=9606 GN=ILF3 PE=1 SV=3	30	95678	1	1	1	1	1.3	8.86	0.03
708	sp|Q6P4I2|WDR73_HUMAN	WD repeat-containing protein 73 OS=Homo sapiens OX=9606 GN=WDR73 PE=1 SV=1	30	42229	1	1	1	1	1.9	5.46	0.08
709	sp|Q8IXB1|DJC10_HUMAN	DnaJ homolog subfamily C member 10 OS=Homo sapiens OX=9606 GN=DNAJC10 PE=1 SV=2	30	92333	1	1	1	1	0.9	6.78	0.04
710	sp|Q7Z4F1|LRP10_HUMAN	Low-density lipoprotein receptor-related protein 10 OS=Homo sapiens OX=9606 GN=LRP10 PE=1 SV=2	30	78026	1	1	1	1	1	5.3	0.04
711	sp|P48643|TCPE_HUMAN	T-complex protein 1 subunit epsilon OS=Homo sapiens OX=9606 GN=CCT5 PE=1 SV=1	30	60089	1	1	1	1	1.3	5.45	0.05
712	sp|Q15459|SF3A1_HUMAN	Splicing factor 3A subunit 1 OS=Homo sapiens OX=9606 GN=SF3A1 PE=1 SV=1	30	88888	1	1	1	1	0.9	5.15	0.04
713	sp|Q9BQ49|SMIM7_HUMAN	Small integral membrane protein 7 OS=Homo sapiens OX=9606 GN=SMIM7 PE=1 SV=2	30	8682	1	1	1	1	9.3	7.9	0.4
714	sp|Q53H96|P5CR3_HUMAN	Pyrroline-5-carboxylate reductase 3 OS=Homo sapiens OX=9606 GN=PYCR3 PE=1 SV=3	30	29158	1	1	1	1	3.3	7.66	0.11
715	sp|Q96EK4|THA11_HUMAN	THAP domain-containing protein 11 OS=Homo sapiens OX=9606 GN=THAP11 PE=1 SV=2	29	34776	1	1	1	1	2.5	9.18	0.1
716	sp|P13674|P4HA1_HUMAN	Prolyl 4-hydroxylase subunit alpha-1 OS=Homo sapiens OX=9606 GN=P4HA1 PE=1 SV=2	29	61296	1	1	1	1	1.9	5.7	0.05
717	sp|Q01196|RUNX1_HUMAN	Runt-related transcription factor 1 OS=Homo sapiens OX=9606 GN=RUNX1 PE=1 SV=3	29	48877	1	1	1	1	3.3	9.4	0.07
718	sp|Q7Z3U7|MON2_HUMAN	Protein MON2 homolog OS=Homo sapiens OX=9606 GN=MON2 PE=1 SV=3	29	192347	1	1	1	1	0.5	5.73	0.02
719	sp|Q8IZC4|RTKN2_HUMAN	Rhotekin-2 OS=Homo sapiens OX=9606 GN=RTKN2 PE=2 SV=1	29	70172	1	1	1	1	1.1	8.03	0.05
720	sp|Q8NF37|PCAT1_HUMAN	Lysophosphatidylcholine acyltransferase 1 OS=Homo sapiens OX=9606 GN=LPCAT1 PE=1 SV=2	29	59741	1	1	1	1	1.9	5.77	0.06
721	sp|Q9UM01|YLAT1_HUMAN	Y+L amino acid transporter 1 OS=Homo sapiens OX=9606 GN=SLC7A7 PE=1 SV=2	29	56639	1	1	1	1	1.4	5.29	0.06
722	sp|Q8IZT9|FAM9C_HUMAN	Protein FAM9C OS=Homo sapiens OX=9606 GN=FAM9C PE=1 SV=1	29	19256	1	1	1	1	3.6	5.15	0.18
723	sp|Q8TF05|PP4R1_HUMAN	Serine/threonine-protein phosphatase 4 regulatory subunit 1 OS=Homo sapiens OX=9606 GN=PPP4R1 PE=1 SV=1	29	108361	4	4	2	2	1.3	4.64	0.06
724	sp|Q9HCC0|MCCB_HUMAN	Methylcrotonoyl-CoA carboxylase beta chain, mitochondrial OS=Homo sapiens OX=9606 GN=MCCC2 PE=1 SV=1	29	61808	1	1	1	1	1.2	7.57	0.05
725	sp|Q5VZL5|ZMYM4_HUMAN	Zinc finger MYM-type protein 4 OS=Homo sapiens OX=9606 GN=ZMYM4 PE=1 SV=1	29	176155	1	1	1	1	0.8	6.45	0.02
726	sp|O60524|NEMF_HUMAN	Nuclear export mediator factor NEMF OS=Homo sapiens OX=9606 GN=NEMF PE=1 SV=4	29	123334	1	1	1	1	0.9	5.97	0.03
727	sp|O60218|AK1BA_HUMAN	Aldo-keto reductase family 1 member B10 OS=Homo sapiens OX=9606 GN=AKR1B10 PE=1 SV=2	29	36225	1	1	1	1	2.8	7.67	0.09
728	sp|Q8NCM2|KCNH5_HUMAN	Potassium voltage-gated channel subfamily H member 5 OS=Homo sapiens OX=9606 GN=KCNH5 PE=1 SV=3	29	112946	1	1	1	1	0.6	7.51	0.03
729	sp|Q9NR48|ASH1L_HUMAN	Histone-lysine N-methyltransferase ASH1L OS=Homo sapiens OX=9606 GN=ASH1L PE=1 SV=2	29	336174	1	1	1	1	0.3	9.46	0.01
730	sp|Q5SRE5|NU188_HUMAN	Nucleoporin NUP188 homolog OS=Homo sapiens OX=9606 GN=NUP188 PE=1 SV=1	29	198369	1	1	1	1	0.5	6.27	0.02
731	sp|P30530|UFO_HUMAN	Tyrosine-protein kinase receptor UFO OS=Homo sapiens OX=9606 GN=AXL PE=1 SV=4	28	99528	1	1	1	1	1.2	5.23	0.03
732	sp|Q12965|MYO1E_HUMAN	Unconventional myosin-Ie OS=Homo sapiens OX=9606 GN=MYO1E PE=1 SV=2	28	127552	1	1	1	1	1	9.01	0.03
733	sp|Q9UF33|EPHA6_HUMAN	Ephrin type-A receptor 6 OS=Homo sapiens OX=9606 GN=EPHA6 PE=2 SV=3	28	117901	1	1	1	1	0.9	6.55	0.03
734	sp|Q9H089|LSG1_HUMAN	Large subunit GTPase 1 homolog OS=Homo sapiens OX=9606 GN=LSG1 PE=1 SV=2	28	75863	1	1	1	1	1.7	5.96	0.04
735	sp|Q9BXU7|UBP26_HUMAN	Ubiquitin carboxyl-terminal hydrolase 26 OS=Homo sapiens OX=9606 GN=USP26 PE=1 SV=1	28	105236	1	1	1	1	0.7	8.91	0.03
736	sp|Q8N1F7|NUP93_HUMAN	Nuclear pore complex protein Nup93 OS=Homo sapiens OX=9606 GN=NUP93 PE=1 SV=2	28	93943	1	1	1	1	1.2	5.5	0.03
737	sp|Q9H0U3|MAGT1_HUMAN	Magnesium transporter protein 1 OS=Homo sapiens OX=9606 GN=MAGT1 PE=1 SV=1	28	38411	1	1	1	1	2.7	9.68	0.09
738	sp|Q9H6H4|REEP4_HUMAN	Receptor expression-enhancing protein 4 OS=Homo sapiens OX=9606 GN=REEP4 PE=1 SV=1	28	29547	1	1	1	1	3.1	9.74	0.11
739	sp|Q9HBM6|TAF9B_HUMAN	Transcription initiation factor TFIID subunit 9B OS=Homo sapiens OX=9606 GN=TAF9B PE=1 SV=1	28	27718	1	1	1	1	3.2	9.58	0.12
740	sp|O60884|DNJA2_HUMAN	DnaJ homolog subfamily A member 2 OS=Homo sapiens OX=9606 GN=DNAJA2 PE=1 SV=1	28	46344	1	1	1	1	2.9	6.06	0.07
741	sp|O60502|OGA_HUMAN	Protein O-GlcNAcase OS=Homo sapiens OX=9606 GN=OGA PE=1 SV=2	28	103932	1	1	1	1	0.8	4.82	0.03
742	sp|P10412|H14_HUMAN	Histone H1.4 OS=Homo sapiens OX=9606 GN=H1-4 PE=1 SV=2	27	21852	1	1	1	1	4.1	11.03	0.15
743	sp|Q99459|CDC5L_HUMAN	Cell division cycle 5-like protein OS=Homo sapiens OX=9606 GN=CDC5L PE=1 SV=2	27	92422	1	1	1	1	1	8.22	0.04
744	sp|Q9C0G6|DYH6_HUMAN	Dynein heavy chain 6, axonemal OS=Homo sapiens OX=9606 GN=DNAH6 PE=2 SV=3	27	479671	1	1	1	1	0.2	5.72	0.01
745	sp|Q86X83|COMD2_HUMAN	COMM domain-containing protein 2 OS=Homo sapiens OX=9606 GN=COMMD2 PE=1 SV=2	27	22788	1	1	1	1	3.5	6.24	0.15
746	sp|O60427|FADS1_HUMAN	Acyl-CoA (8-3)-desaturase OS=Homo sapiens OX=9606 GN=FADS1 PE=1 SV=3	27	52216	1	1	1	1	1.4	8.98	0.06
747	sp|Q8IVJ8|APRG1_HUMAN	AP20 region protein 1 OS=Homo sapiens OX=9606 GN=APRG1 PE=2 SV=2	27	18742	1	1	1	1	5.3	10.69	0.18
748	sp|Q13554|KCC2B_HUMAN	Calcium/calmodulin-dependent protein kinase type II subunit beta OS=Homo sapiens OX=9606 GN=CAMK2B PE=1 SV=3	27	73544	1	1	1	1	1.4	6.87	0.04
749	sp|Q9BZG1|RAB34_HUMAN	Ras-related protein Rab-34 OS=Homo sapiens OX=9606 GN=RAB34 PE=1 SV=1	27	29482	1	1	1	1	1.9	8.07	0.12
750	sp|P46019|KPB2_HUMAN	Phosphorylase b kinase regulatory subunit alpha, liver isoform OS=Homo sapiens OX=9606 GN=PHKA2 PE=1 SV=1	27	139404	1	1	1	1	0.7	5.99	0.02
751	sp|P18621|RL17_HUMAN	60S ribosomal protein L17 OS=Homo sapiens OX=9606 GN=RPL17 PE=1 SV=3	27	21611	1	1	1	1	5.4	10.18	0.16
752	sp|O00303|EIF3F_HUMAN	Eukaryotic translation initiation factor 3 subunit F OS=Homo sapiens OX=9606 GN=EIF3F PE=1 SV=1	27	37654	1	1	1	1	2.2	5.24	0.09
753	sp|P52824|DGKQ_HUMAN	Diacylglycerol kinase theta OS=Homo sapiens OX=9606 GN=DGKQ PE=1 SV=2	27	103029	1	1	1	1	0.6	7.35	0.03
754	sp|Q9UI12|VATH_HUMAN	V-type proton ATPase subunit H OS=Homo sapiens OX=9606 GN=ATP6V1H PE=1 SV=1	27	56417	1	1	1	1	1.4	6.07	0.06
755	sp|P43243|MATR3_HUMAN	Matrin-3 OS=Homo sapiens OX=9606 GN=MATR3 PE=1 SV=2	27	95078	1	1	1	1	1.7	5.87	0.03
756	sp|Q9H269|VPS16_HUMAN	Vacuolar protein sorting-associated protein 16 homolog OS=Homo sapiens OX=9606 GN=VPS16 PE=1 SV=2	27	95660	1	1	1	1	1	6.32	0.03
757	sp|Q5VSL9|STRP1_HUMAN	Striatin-interacting protein 1 OS=Homo sapiens OX=9606 GN=STRIP1 PE=1 SV=1	27	96256	1	1	1	1	1.2	5.92	0.03
758	sp|Q9BT78|CSN4_HUMAN	COP9 signalosome complex subunit 4 OS=Homo sapiens OX=9606 GN=COPS4 PE=1 SV=1	27	46525	1	1	1	1	3	5.57	0.07
759	sp|Q9HBL0|TENS1_HUMAN	Tensin-1 OS=Homo sapiens OX=9606 GN=TNS1 PE=1 SV=2	27	186499	1	1	1	1	0.9	7.55	0.02
760	sp|Q9P2N6|KANL3_HUMAN	KAT8 regulatory NSL complex subunit 3 OS=Homo sapiens OX=9606 GN=KANSL3 PE=1 SV=2	27	96559	2	2	1	1	0.7	9.46	0.03
761	sp|Q96G03|PGM2_HUMAN	Phosphoglucomutase-2 OS=Homo sapiens OX=9606 GN=PGM2 PE=1 SV=4	26	68754	1	1	1	1	1	6.28	0.05
762	sp|Q13586|STIM1_HUMAN	Stromal interaction molecule 1 OS=Homo sapiens OX=9606 GN=STIM1 PE=1 SV=3	26	77660	1	1	1	1	1.6	6.19	0.04
763	sp|P39019|RS19_HUMAN	40S ribosomal protein S19 OS=Homo sapiens OX=9606 GN=RPS19 PE=1 SV=2	26	16051	1	1	1	1	6.2	10.31	0.21
764	sp|Q9UIA9|XPO7_HUMAN	Exportin-7 OS=Homo sapiens OX=9606 GN=XPO7 PE=1 SV=3	26	125196	1	1	1	1	0.9	5.91	0.03
765	sp|Q5T653|RM02_HUMAN	39S ribosomal protein L2, mitochondrial OS=Homo sapiens OX=9606 GN=MRPL2 PE=1 SV=2	26	33565	1	1	1	1	2	11.29	0.1
766	sp|Q8WYP3|RIN2_HUMAN	Ras and Rab interactor 2 OS=Homo sapiens OX=9606 GN=RIN2 PE=1 SV=1	26	101126	1	1	1	1	0.7	6.15	0.03
767	sp|A0A0C4DH39|HV158_HUMAN	Immunoglobulin heavy variable 1-58 OS=Homo sapiens OX=9606 GN=IGHV1-58 PE=3 SV=1	26	13111	1	1	1	1	5.1	9.34	0.26
768	sp|O15173|PGRC2_HUMAN	Membrane-associated progesterone receptor component 2 OS=Homo sapiens OX=9606 GN=PGRMC2 PE=1 SV=1	26	23861	1	1	1	1	3.6	4.76	0.14
769	sp|Q5JTH9|RRP12_HUMAN	RRP12-like protein OS=Homo sapiens OX=9606 GN=RRP12 PE=1 SV=2	26	145037	1	1	1	1	0.6	8.97	0.02
770	sp|Q8NC51|PAIRB_HUMAN	Plasminogen activator inhibitor 1 RNA-binding protein OS=Homo sapiens OX=9606 GN=SERBP1 PE=1 SV=2	26	44995	1	1	1	1	1.5	8.66	0.07
771	sp|Q9BQ70|TCF25_HUMAN	Transcription factor 25 OS=Homo sapiens OX=9606 GN=TCF25 PE=1 SV=1	26	77246	1	1	1	1	1.3	5.96	0.04
772	sp|Q92552|RT27_HUMAN	28S ribosomal protein S27, mitochondrial OS=Homo sapiens OX=9606 GN=MRPS27 PE=1 SV=3	26	47924	1	1	1	1	1.7	5.83	0.07
773	sp|Q16760|DGKD_HUMAN	Diacylglycerol kinase delta OS=Homo sapiens OX=9606 GN=DGKD PE=1 SV=4	26	136607	1	1	1	1	0.4	7.62	0.02
774	sp|Q6ZNA5|FRRS1_HUMAN	Ferric-chelate reductase 1 OS=Homo sapiens OX=9606 GN=FRRS1 PE=2 SV=2	26	66756	1	1	1	1	1.2	7.12	0.05
775	sp|Q14999|CUL7_HUMAN	Cullin-7 OS=Homo sapiens OX=9606 GN=CUL7 PE=1 SV=2	26	192808	1	1	1	1	0.5	5.57	0.02
776	sp|Q5VYM1|CI131_HUMAN	Uncharacterized protein C9orf131 OS=Homo sapiens OX=9606 GN=C9orf131 PE=2 SV=3	26	119133	1	1	1	1	0.6	7	0.03
777	sp|Q7Z6G8|ANS1B_HUMAN	Ankyrin repeat and sterile alpha motif domain-containing protein 1B OS=Homo sapiens OX=9606 GN=ANKS1B PE=1 SV=2	25	139235	1	1	1	1	0.6	5.93	0.02
778	sp|Q96T58|MINT_HUMAN	Msx2-interacting protein OS=Homo sapiens OX=9606 GN=SPEN PE=1 SV=1	25	403030	1	1	1	1	0.5	7.35	0.01
779	sp|P51617|IRAK1_HUMAN	Interleukin-1 receptor-associated kinase 1 OS=Homo sapiens OX=9606 GN=IRAK1 PE=1 SV=2	25	77458	1	1	1	1	1.3	6.18	0.04
780	sp|Q8NF50|DOCK8_HUMAN	Dedicator of cytokinesis protein 8 OS=Homo sapiens OX=9606 GN=DOCK8 PE=1 SV=3	25	240886	1	1	1	1	0.3	6.43	0.01
781	sp|Q9UBM4|OPT_HUMAN	Opticin OS=Homo sapiens OX=9606 GN=OPTC PE=1 SV=1	25	37579	1	1	1	1	2.1	5.39	0.09
782	sp|O75473|LGR5_HUMAN	Leucine-rich repeat-containing G-protein coupled receptor 5 OS=Homo sapiens OX=9606 GN=LGR5 PE=1 SV=1	25	101416	1	1	1	1	1.2	6.12	0.03
783	sp|Q9BQG0|MBB1A_HUMAN	Myb-binding protein 1A OS=Homo sapiens OX=9606 GN=MYBBP1A PE=1 SV=2	25	149731	1	1	1	1	0.7	9.34	0.02
784	sp|O43896|KIF1C_HUMAN	Kinesin-like protein KIF1C OS=Homo sapiens OX=9606 GN=KIF1C PE=1 SV=3	25	123725	1	1	1	1	0.6	6.47	0.03
785	sp|P46821|MAP1B_HUMAN	Microtubule-associated protein 1B OS=Homo sapiens OX=9606 GN=MAP1B PE=1 SV=2	25	271665	1	1	1	1	0.4	4.73	0.01
786	sp|Q9UBB9|TFP11_HUMAN	Tuftelin-interacting protein 11 OS=Homo sapiens OX=9606 GN=TFIP11 PE=1 SV=1	25	97158	1	1	1	1	0.8	5.45	0.03
787	sp|O15305|PMM2_HUMAN	Phosphomannomutase 2 OS=Homo sapiens OX=9606 GN=PMM2 PE=1 SV=1	25	28406	1	1	1	1	2.8	6.35	0.12
788	sp|P33076|C2TA_HUMAN	MHC class II transactivator OS=Homo sapiens OX=9606 GN=CIITA PE=1 SV=3	25	124862	1	1	1	1	1.2	5.3	0.03
789	sp|Q96CW5|GCP3_HUMAN	Gamma-tubulin complex component 3 OS=Homo sapiens OX=9606 GN=TUBGCP3 PE=1 SV=2	25	104304	1	1	1	1	1.3	8.35	0.03
790	sp|Q96IY4|CBPB2_HUMAN	Carboxypeptidase B2 OS=Homo sapiens OX=9606 GN=CPB2 PE=1 SV=2	25	48964	1	1	1	1	1.7	7.61	0.07
791	sp|Q9UHD8|SEPT9_HUMAN	Septin-9 OS=Homo sapiens OX=9606 GN=SEPTIN9 PE=1 SV=2	25	65646	1	1	1	1	2	9.06	0.05
792	sp|P0DJD0|RGPD1_HUMAN	RANBP2-like and GRIP domain-containing protein 1 OS=Homo sapiens OX=9606 GN=RGPD1 PE=2 SV=1	25	198022	2	2	1	1	0.3	5.8	0.02
793	sp|Q9P2R7|SUCB1_HUMAN	Succinate--CoA ligase [ADP-forming] subunit beta, mitochondrial OS=Homo sapiens OX=9606 GN=SUCLA2 PE=1 SV=3	25	50627	1	1	1	1	1.3	7.05	0.07
794	sp|Q8NEJ9|NGDN_HUMAN	Neuroguidin OS=Homo sapiens OX=9606 GN=NGDN PE=1 SV=1	25	35872	1	1	1	1	2.5	9.57	0.09
795	sp|Q86XE3|MICU3_HUMAN	Calcium uptake protein 3, mitochondrial OS=Homo sapiens OX=9606 GN=MICU3 PE=1 SV=1	24	60958	1	1	1	1	1.5	8.35	0.05
796	sp|Q9Y4W2|LAS1L_HUMAN	Ribosomal biogenesis protein LAS1L OS=Homo sapiens OX=9606 GN=LAS1L PE=1 SV=2	24	83982	1	1	1	1	1.1	4.64	0.04
797	sp|O15547|P2RX6_HUMAN	P2X purinoceptor 6 OS=Homo sapiens OX=9606 GN=P2RX6 PE=1 SV=2	24	49596	1	1	1	1	1.1	7.52	0.07
798	sp|Q99973|TEP1_HUMAN	Telomerase protein component 1 OS=Homo sapiens OX=9606 GN=TEP1 PE=1 SV=2	24	293500	1	1	1	1	0.4	8.26	0.01
799	sp|Q9P2J5|SYLC_HUMAN	Leucine--tRNA ligase, cytoplasmic OS=Homo sapiens OX=9606 GN=LARS1 PE=1 SV=2	24	135577	1	1	1	1	0.4	6.95	0.02
800	sp|Q9ULK4|MED23_HUMAN	Mediator of RNA polymerase II transcription subunit 23 OS=Homo sapiens OX=9606 GN=MED23 PE=1 SV=2	24	158254	1	1	1	1	0.6	7.09	0.02
801	sp|P46379|BAG6_HUMAN	Large proline-rich protein BAG6 OS=Homo sapiens OX=9606 GN=BAG6 PE=1 SV=2	24	119790	1	1	1	1	0.9	5.4	0.03
802	sp|Q96I25|SPF45_HUMAN	Splicing factor 45 OS=Homo sapiens OX=9606 GN=RBM17 PE=1 SV=1	24	45162	1	1	1	1	1.7	5.76	0.07
803	sp|Q15233|NONO_HUMAN	Non-POU domain-containing octamer-binding protein OS=Homo sapiens OX=9606 GN=NONO PE=1 SV=4	24	54311	1	1	1	1	3.4	9.01	0.06
804	sp|Q8IZH2|XRN1_HUMAN	5~-3~ exoribonuclease 1 OS=Homo sapiens OX=9606 GN=XRN1 PE=1 SV=1	24	195524	1	1	1	1	0.6	6.78	0.02
805	sp|O75909|CCNK_HUMAN	Cyclin-K OS=Homo sapiens OX=9606 GN=CCNK PE=1 SV=2	24	64598	1	1	1	1	1.4	8.6	0.05
806	sp|O75063|XYLK_HUMAN	Glycosaminoglycan xylosylkinase OS=Homo sapiens OX=9606 GN=FAM20B PE=1 SV=1	24	46859	1	1	1	1	1.5	6.4	0.07
807	sp|Q12852|M3K12_HUMAN	Mitogen-activated protein kinase kinase kinase 12 OS=Homo sapiens OX=9606 GN=MAP3K12 PE=1 SV=2	24	94130	1	1	1	1	2.3	6.03	0.03
808	sp|Q9P227|RHG23_HUMAN	Rho GTPase-activating protein 23 OS=Homo sapiens OX=9606 GN=ARHGAP23 PE=1 SV=2	24	163347	1	1	1	1	0.9	9.31	0.02
809	sp|Q14697|GANAB_HUMAN	Neutral alpha-glucosidase AB OS=Homo sapiens OX=9606 GN=GANAB PE=1 SV=3	24	107263	1	1	1	1	1.1	5.74	0.03
810	sp|P14866|HNRPL_HUMAN	Heterogeneous nuclear ribonucleoprotein L OS=Homo sapiens OX=9606 GN=HNRNPL PE=1 SV=2	24	64720	1	1	1	1	0.8	8.46	0.05
811	sp|P52630|STAT2_HUMAN	Signal transducer and activator of transcription 2 OS=Homo sapiens OX=9606 GN=STAT2 PE=1 SV=1	24	98596	1	1	1	1	0.8	5.34	0.03
812	sp|Q9NTI5|PDS5B_HUMAN	Sister chromatid cohesion protein PDS5 homolog B OS=Homo sapiens OX=9606 GN=PDS5B PE=1 SV=1	24	165818	1	1	1	1	0.6	8.67	0.02
813	sp|Q9H4M9|EHD1_HUMAN	EH domain-containing protein 1 OS=Homo sapiens OX=9606 GN=EHD1 PE=1 SV=2	24	60646	1	1	1	1	1.1	6.35	0.05
814	sp|P27361|MK03_HUMAN	Mitogen-activated protein kinase 3 OS=Homo sapiens OX=9606 GN=MAPK3 PE=1 SV=4	24	43450	1	1	1	1	5	6.28	0.08
815	sp|Q5T319|F182B_HUMAN	Protein FAM182B OS=Homo sapiens OX=9606 GN=FAM182B PE=2 SV=1	23	16107	1	1	1	1	3.9	6.04	0.21
816	sp|P23229|ITA6_HUMAN	Integrin alpha-6 OS=Homo sapiens OX=9606 GN=ITGA6 PE=1 SV=5	23	127724	1	1	1	1	0.7	6.21	0.03
817	sp|P62913|RL11_HUMAN	60S ribosomal protein L11 OS=Homo sapiens OX=9606 GN=RPL11 PE=1 SV=2	23	20468	1	1	1	1	3.9	9.64	0.16
818	sp|P45954|ACDSB_HUMAN	Short/branched chain specific acyl-CoA dehydrogenase, mitochondrial OS=Homo sapiens OX=9606 GN=ACADSB PE=1 SV=1	23	47797	1	1	1	1	1.9	6.53	0.07
819	sp|Q96JB3|HIC2_HUMAN	Hypermethylated in cancer 2 protein OS=Homo sapiens OX=9606 GN=HIC2 PE=1 SV=2	23	67140	1	1	1	1	1.6	5.95	0.05
820	sp|P21980|TGM2_HUMAN	Protein-glutamine gamma-glutamyltransferase 2 OS=Homo sapiens OX=9606 GN=TGM2 PE=1 SV=2	23	78420	1	1	1	1	1	5.11	0.04
821	sp|Q9NZM5|NOP53_HUMAN	Ribosome biogenesis protein NOP53 OS=Homo sapiens OX=9606 GN=NOP53 PE=1 SV=2	23	54470	1	1	1	1	1.5	10.32	0.06
822	sp|Q7RTS9|DYM_HUMAN	Dymeclin OS=Homo sapiens OX=9606 GN=DYM PE=1 SV=1	23	76571	1	1	1	1	1	5.56	0.04
823	sp|P19827|ITIH1_HUMAN	Inter-alpha-trypsin inhibitor heavy chain H1 OS=Homo sapiens OX=9606 GN=ITIH1 PE=1 SV=3	23	101782	1	1	1	1	1.4	6.31	0.03
824	sp|Q96AX9|MIB2_HUMAN	E3 ubiquitin-protein ligase MIB2 OS=Homo sapiens OX=9606 GN=MIB2 PE=1 SV=3	23	111638	1	1	1	1	1.4	8.81	0.03
825	sp|P28300|LYOX_HUMAN	Protein-lysine 6-oxidase OS=Homo sapiens OX=9606 GN=LOX PE=1 SV=2	23	47599	1	1	1	1	1.7	8.36	0.07
826	sp|Q9Y2Z4|SYYM_HUMAN	Tyrosine--tRNA ligase, mitochondrial OS=Homo sapiens OX=9606 GN=YARS2 PE=1 SV=2	23	53394	1	1	1	1	4	9.07	0.06
827	sp|Q9NV31|IMP3_HUMAN	U3 small nucleolar ribonucleoprotein protein IMP3 OS=Homo sapiens OX=9606 GN=IMP3 PE=1 SV=1	23	21951	1	1	1	1	8.2	9.54	0.15
828	sp|Q15020|SART3_HUMAN	Squamous cell carcinoma antigen recognized by T-cells 3 OS=Homo sapiens OX=9606 GN=SART3 PE=1 SV=1	23	110721	1	1	1	1	0.8	5.45	0.03
829	sp|Q99720|SGMR1_HUMAN	Sigma non-opioid intracellular receptor 1 OS=Homo sapiens OX=9606 GN=SIGMAR1 PE=1 SV=1	23	25169	1	1	1	1	2.7	5.61	0.13
830	sp|Q13576|IQGA2_HUMAN	Ras GTPase-activating-like protein IQGAP2 OS=Homo sapiens OX=9606 GN=IQGAP2 PE=1 SV=4	22	181036	1	1	1	1	1	5.47	0.02
831	sp|Q8N335|GPD1L_HUMAN	Glycerol-3-phosphate dehydrogenase 1-like protein OS=Homo sapiens OX=9606 GN=GPD1L PE=1 SV=1	22	39021	1	1	1	1	2	6.62	0.08
832	sp|Q9NVE4|CCD87_HUMAN	Coiled-coil domain-containing protein 87 OS=Homo sapiens OX=9606 GN=CCDC87 PE=1 SV=2	22	96741	1	1	1	1	0.8	8.74	0.03
833	sp|Q9Y6N9|USH1C_HUMAN	Harmonin OS=Homo sapiens OX=9606 GN=USH1C PE=1 SV=3	22	62400	1	1	1	1	2.7	5.36	0.05
834	sp|P62995|TRA2B_HUMAN	Transformer-2 protein homolog beta OS=Homo sapiens OX=9606 GN=TRA2B PE=1 SV=1	22	33760	1	1	1	1	3.5	11.25	0.1
835	sp|Q9BTU6|P4K2A_HUMAN	Phosphatidylinositol 4-kinase type 2-alpha OS=Homo sapiens OX=9606 GN=PI4K2A PE=1 SV=1	22	54388	1	1	1	1	1.9	8.51	0.06
836	sp|Q5JV73|FRPD3_HUMAN	FERM and PDZ domain-containing protein 3 OS=Homo sapiens OX=9606 GN=FRMPD3 PE=2 SV=2	22	200852	1	1	1	1	0.6	8.44	0.02
837	sp|Q5JZY3|EPHAA_HUMAN	Ephrin type-A receptor 10 OS=Homo sapiens OX=9606 GN=EPHA10 PE=1 SV=2	21	111585	1	1	1	1	1.1	6.52	0.03
838	sp|Q99943|PLCA_HUMAN	1-acyl-sn-glycerol-3-phosphate acyltransferase alpha OS=Homo sapiens OX=9606 GN=AGPAT1 PE=1 SV=2	21	32038	1	1	1	1	7.4	9.48	0.1
839	sp|P00558|PGK1_HUMAN	Phosphoglycerate kinase 1 OS=Homo sapiens OX=9606 GN=PGK1 PE=1 SV=3	21	44985	1	1	1	1	2.2	8.3	0.07
840	sp|Q9NY61|AATF_HUMAN	Protein AATF OS=Homo sapiens OX=9606 GN=AATF PE=1 SV=1	20	63208	1	1	1	1	1.3	4.83	0.05
841	sp|Q9UKW4|VAV3_HUMAN	Guanine nucleotide exchange factor VAV3 OS=Homo sapiens OX=9606 GN=VAV3 PE=1 SV=1	20	99082	1	1	1	1	1.2	6.65	0.03
842	sp|Q6ZMT9|DTHD1_HUMAN	Death domain-containing protein 1 OS=Homo sapiens OX=9606 GN=DTHD1 PE=2 SV=3	20	89186	1	1	1	1	0.6	6.81	0.04
843	sp|Q8TDD1|DDX54_HUMAN	ATP-dependent RNA helicase DDX54 OS=Homo sapiens OX=9606 GN=DDX54 PE=1 SV=2	20	98819	1	1	1	1	1.1	10.03	0.03
844	sp|Q96GM8|TOE1_HUMAN	Target of EGR1 protein 1 OS=Homo sapiens OX=9606 GN=TOE1 PE=1 SV=1	20	57367	1	1	1	1	1.6	6.76	0.06
845	sp|Q9H1R2|DUS15_HUMAN	Dual specificity protein phosphatase 15 OS=Homo sapiens OX=9606 GN=DUSP15 PE=1 SV=4	19	32659	1	1	1	1	3.4	8.77	0.1
846	sp|Q9UMF0|ICAM5_HUMAN	Intercellular adhesion molecule 5 OS=Homo sapiens OX=9606 GN=ICAM5 PE=1 SV=3	19	98766	1	1	1	1	1	5.71	0.03
847	sp|P78527|PRKDC_HUMAN	DNA-dependent protein kinase catalytic subunit OS=Homo sapiens OX=9606 GN=PRKDC PE=1 SV=3	19	473749	1	1	1	1	0.2	6.75	0.01
848	sp|A2RRP1|NBAS_HUMAN	Neuroblastoma-amplified sequence OS=Homo sapiens OX=9606 GN=NBAS PE=1 SV=2	19	271708	1	1	1	1	0.4	5.65	0.01
849	sp|Q9H000|MKRN2_HUMAN	Probable E3 ubiquitin-protein ligase makorin-2 OS=Homo sapiens OX=9606 GN=MKRN2 PE=1 SV=2	18	48278	1	1	1	1	1.4	7.73	0.07
850	sp|O95342|ABCBB_HUMAN	Bile salt export pump OS=Homo sapiens OX=9606 GN=ABCB11 PE=1 SV=2	18	147454	1	1	1	1	0.6	6.17	0.02
851	sp|Q9NXE4|NSMA3_HUMAN	Sphingomyelin phosphodiesterase 4 OS=Homo sapiens OX=9606 GN=SMPD4 PE=1 SV=3	18	98489	1	1	1	1	0.9	8.5	0.03
852	sp|Q96R47|O2A14_HUMAN	Olfactory receptor 2A14 OS=Homo sapiens OX=9606 GN=OR2A14 PE=2 SV=4	18	35768	1	1	1	1	2.3	8.63	0.09
853	sp|Q658Y4|F91A1_HUMAN	Protein FAM91A1 OS=Homo sapiens OX=9606 GN=FAM91A1 PE=1 SV=3	18	94648	1	1	1	1	1.6	5.95	0.03
854	sp|P47897|SYQ_HUMAN	Glutamine--tRNA ligase OS=Homo sapiens OX=9606 GN=QARS1 PE=1 SV=1	18	88655	1	1	1	1	1	6.71	0.04
855	sp|Q13131|AAPK1_HUMAN	5~-AMP-activated protein kinase catalytic subunit alpha-1 OS=Homo sapiens OX=9606 GN=PRKAA1 PE=1 SV=4	18	64596	1	1	1	1	1.4	8.32	0.05
856	sp|Q9NPF8|ADAP2_HUMAN	Arf-GAP with dual PH domain-containing protein 2 OS=Homo sapiens OX=9606 GN=ADAP2 PE=1 SV=1	17	44777	1	1	1	1	1.8	9.44	0.07
857	sp|Q9UQ13|SHOC2_HUMAN	Leucine-rich repeat protein SHOC-2 OS=Homo sapiens OX=9606 GN=SHOC2 PE=1 SV=2	17	65304	1	1	1	1	2.2	8.65	0.05
858	sp|Q6F5E8|CARL2_HUMAN	Capping protein, Arp2/3 and myosin-I linker protein 2 OS=Homo sapiens OX=9606 GN=CARMIL2 PE=1 SV=2	17	156133	1	1	1	1	0.5	6.31	0.02
859	sp|P21359|NF1_HUMAN	Neurofibromin OS=Homo sapiens OX=9606 GN=NF1 PE=1 SV=2	17	322760	1	1	1	1	0.2	7.1	0.01
860	sp|Q8N3K9|CMYA5_HUMAN	Cardiomyopathy-associated protein 5 OS=Homo sapiens OX=9606 GN=CMYA5 PE=1 SV=3	16	450760	1	1	1	1	0.2	4.73	0.01
861	sp|P01008|ANT3_HUMAN	Antithrombin-III OS=Homo sapiens OX=9606 GN=SERPINC1 PE=1 SV=1	16	53025	1	1	1	1	3.9	6.32	0.06
862	sp|Q6ZVW7|I17EL_HUMAN	Putative interleukin-17 receptor E-like OS=Homo sapiens OX=9606 GN=IL17REL PE=2 SV=2	14	38516	1	1	1	1	2.7	8.74	0.09
